# Supplementary material for: RNA sequencing of chorionic villi from recurrent pregnancy loss patients reveals impaired function of basic nuclear and cellular machinery
Source: Sci Rep. 2016 Dec 8;6:38439. doi: 10.1038/srep38439 (PMC5143936; doi:10.1038/srep38439)
Supplement: Supplementary Dataset 1 [file srep38439-s2.xls]

## Sheet: ETP
Supplementary Data S1a - Top 200 transcripts with the highest measured gene expression in FPKM in the ETP chorionic villous samples. FPKM - fragments per kilobase per million; SD - standard deviation
Ensembl ID	Gene	Type	Mean FPKM	SD	Median FPKM
ENSG00000202538	RNU4-2	snRNA	22623.8	19809.9	11852.9
ENSG00000200795	RNU4-1	snRNA	15200.4	11728.4	11713.4
ENSG00000135346	CGA	protein_coding	6112.58	3705.35	6777.89
ENSG00000222328	RNU2-2P	snRNA	5658.89	4308.03	5360.36
ENSG00000200087	SNORA73B	snoRNA	6669.57	3488	5293.05
ENSG00000170498	KISS1	protein_coding	2730.15	2280.89	2318.44
ENSG00000239224	RN7SL546P	misc_RNA	1520.97	414.886	1330.77
ENSG00000222414	RNU2-59P	snRNA	1231.19	910.358	1206.45
ENSG00000189052	CGB5	protein_coding	741.139	394.627	827.601
ENSG00000251562	MALAT1	lincRNA	818.463	201.695	816.132
ENSG00000130513	GDF15	protein_coding	729.668	354.946	813.653
ENSG00000212232	SNORD17	snoRNA	591.986	448.825	670.971
ENSG00000241529	RN7SL767P	misc_RNA	835.307	539.888	668.363
ENSG00000213030	CGB8	protein_coding	563.88	300.156	668.287
ENSG00000223001	RNU2-61P	snRNA	750.91	609.239	637.983
ENSG00000259001	RPPH1	antisense	639.66	369.753	608.238
ENSG00000104827	CGB	protein_coding	578.653	358.202	583.575
ENSG00000105825	TFPI2	protein_coding	741.173	481.806	540.361
ENSG00000238917	SNORD10	snoRNA	559.927	451.738	513.724
ENSG00000209582	SNORA48	snoRNA	525.287	153.224	500.841
ENSG00000148848	ADAM12	protein_coding	403.409	194.493	493.747
ENSG00000210082	MT-RNR2	Mt_rRNA	675.525	370.151	477.168
ENSG00000239002	SCARNA10	sense_intronic	387.239	216.15	464.583
ENSG00000207445	SNORD15B	snoRNA	759.345	721.323	455.31
ENSG00000223247	RNU2-64P	snRNA	426.971	320.233	406.758
ENSG00000221826	PSG3	protein_coding	341.816	159.905	394.938
ENSG00000130600	H19	processed_transcript	511.595	309.687	388.979
ENSG00000206597	SNORA57	snoRNA	349.825	162.997	385.403
ENSG00000124693	HIST1H3B	protein_coding	366.815	191.33	361.538
ENSG00000201998	SNORA23	snoRNA	712.278	796.84	354.531
ENSG00000252481	SCARNA13	snoRNA	311.401	99.3729	339.361
ENSG00000188987	HIST1H4D	protein_coding	303.63	134.227	322.367
ENSG00000238795	SCARNA12	snoRNA	311.214	95.905	313.794
ENSG00000252010	SCARNA5	snoRNA	316.043	172.359	309.583
ENSG00000197061	HIST1H4C	protein_coding	332.889	177.326	306.931
ENSG00000168542	COL3A1	protein_coding	382.904	265.763	293.383
ENSG00000238741	SCARNA7	snoRNA	330.805	136.236	288.318
ENSG00000180573	HIST1H2AC	protein_coding	276.738	116.324	288.298
ENSG00000239899	RN7SL674P	misc_RNA	347.791	162.194	264.556
ENSG00000137869	CYP19A1	protein_coding	224.652	99.6506	262.699
ENSG00000187837	HIST1H1C	protein_coding	300.784	140.294	259.878
ENSG00000207304	SNORA8	snoRNA	340.631	207.6	250.512
ENSG00000116183	PAPPA2	protein_coding	222.774	108.495	249.66
ENSG00000201793	RN7SKP9	misc_RNA	273.149	110.71	239.051
ENSG00000115884	SDC1	protein_coding	209.584	111.215	233.126
ENSG00000256316	HIST1H3F	protein_coding	258.629	168.968	220.732
ENSG00000198959	TGM2	protein_coding	203.466	67.9364	211.797
ENSG00000200320	SNORA63	snoRNA	247.347	122.669	208.9
ENSG00000184357	HIST1H1B	protein_coding	200.553	84.5318	201.481
ENSG00000115414	FN1	protein_coding	305.199	365.596	198.764
ENSG00000168298	HIST1H1E	protein_coding	238.128	120.218	193.734
ENSG00000245532	NEAT1	lincRNA	184.65	63.9987	192.852
ENSG00000256018	HIST1H3G	protein_coding	168.082	73.3281	189.781
ENSG00000207181	SNORA14B	snoRNA	345.018	310.206	188.779
ENSG00000203813	HIST1H3H	protein_coding	187.113	97.0728	185.194
ENSG00000252835	SCARNA21	snoRNA	189.666	67.4822	181.65
ENSG00000171345	KRT19	protein_coding	162.962	66.4352	180.149
ENSG00000111640	GAPDH	protein_coding	179.789	71.9784	179.891
ENSG00000184825	HIST1H2AH	protein_coding	189.11	101.323	179.53
ENSG00000117394	SLC2A1	protein_coding	196.96	86.1907	173.63
ENSG00000105246	EBI3	protein_coding	162.606	69.0382	169.114
ENSG00000207165	SNORA70	snoRNA	150.163	102.524	163.959
ENSG00000199785	SNORA52	snoRNA	240.518	191.193	163.532
ENSG00000183668	PSG9	protein_coding	161.026	97.2025	162.052
ENSG00000212464	SNORA12	snoRNA	134.923	72.3637	160.842
ENSG00000239437	RN7SL752P	misc_RNA	188.365	73.2632	159.505
ENSG00000251791	SCARNA6	snoRNA	147.368	50.0806	159.465
ENSG00000174697	LEP	protein_coding	447.806	576.23	158.321
ENSG00000212588	SNORA26	snoRNA	213.975	201.249	155.434
ENSG00000187990	HIST1H2BG	protein_coding	170.186	88.6384	153.816
ENSG00000196532	HIST1H3C	protein_coding	152.445	77.6387	152.583
ENSG00000124575	HIST1H1D	protein_coding	152.104	59.6173	152.103
ENSG00000222969	RN7SKP8	misc_RNA	171.416	70.1421	150.13
ENSG00000223336	RNU2-6P	snRNA	176.151	126.407	148.581
ENSG00000102755	FLT1	protein_coding	182.199	126.424	146.661
ENSG00000168274	HIST1H2AE	protein_coding	152.75	78.2122	146.15
ENSG00000242265	PEG10	protein_coding	138.069	57.7996	144.165
ENSG00000198327	HIST1H4F	protein_coding	137.923	63.3763	144.154
ENSG00000003436	TFPI	protein_coding	144.576	67.3564	142.774
ENSG00000201098	RNY1	misc_RNA	182.79	133.179	141.763
ENSG00000109971	HSPA8	protein_coding	128.855	48.4905	138.897
ENSG00000167658	EEF2	protein_coding	140.194	53.6136	137.431
ENSG00000070404	FSTL3	protein_coding	206.362	166.85	135.995
ENSG00000179218	CALR	protein_coding	126.837	50.4328	134.165
ENSG00000244230	RN7SL151P	misc_RNA	135.501	48.9442	134.008
ENSG00000137154	RPS6	protein_coding	124.28	64.5689	132.614
ENSG00000197153	HIST1H3J	protein_coding	132.776	71.2112	128.744
ENSG00000044574	HSPA5	protein_coding	140.153	42.7733	128.273
ENSG00000184009	ACTG1	protein_coding	123.496	57.6822	126.143
ENSG00000077942	FBLN1	protein_coding	149.848	88.8684	124.661
ENSG00000124529	HIST1H4B	protein_coding	129.311	66.1026	122.028
ENSG00000221491	SNORA34	snoRNA	115.432	60.6215	119.758
ENSG00000197409	HIST1H3D	protein_coding	139.631	91.4217	115.353
ENSG00000233224	HIST1H2AM	protein_coding	111.795	52.1261	115.164
ENSG00000184260	HIST2H2AC	protein_coding	104.84	49.9154	114.744
ENSG00000142937	RPS8	protein_coding	114.922	63.3811	114.102
ENSG00000200463	SNORD118	snoRNA	188.908	198.125	113.871
ENSG00000164692	COL1A2	protein_coding	139.67	98.4499	113.205
ENSG00000156508	EEF1A1	protein_coding	128.427	58.7095	112.54
ENSG00000211459	MT-RNR1	Mt_rRNA	123.979	64.4448	111.762
ENSG00000108786	HSD17B1	protein_coding	122.337	55.4363	110.028
ENSG00000074800	ENO1	protein_coding	104.843	49.0122	109.222
ENSG00000242221	PSG2	protein_coding	107.659	60.0717	108.177
ENSG00000201643	SNORA14A	snoRNA	114.527	75.0293	103.042
ENSG00000168242	HIST1H2BI	protein_coding	107.303	53.2536	102.791
ENSG00000180596	HIST1H2BC	protein_coding	128.712	62.5979	101.277
ENSG00000112306	RPS12	protein_coding	104.47	57.1419	100.925
ENSG00000124635	HIST1H2BJ	protein_coding	116.753	66.5519	100.709
ENSG00000203857	HSD3B1	protein_coding	95.8161	28.2976	100.365
ENSG00000129757	CDKN1C	protein_coding	97.284	52.5874	100.054
ENSG00000166033	HTRA1	protein_coding	93.0661	29.3008	99.9881
ENSG00000187498	COL4A1	protein_coding	120.201	70.9044	99.1132
ENSG00000206538	VGLL3	protein_coding	88.7681	28.9703	97.6107
ENSG00000127022	CANX	protein_coding	91.8666	23.5901	97.1903
ENSG00000243137	PSG4	protein_coding	172.315	133.601	95.3084
ENSG00000118785	SPP1	protein_coding	144.432	156.528	95.2802
ENSG00000166598	HSP90B1	protein_coding	94.9359	13.0881	94.4834
ENSG00000164587	RPS14	protein_coding	106.052	72.1217	94.2593
ENSG00000142534	RPS11	protein_coding	98.7522	45.2988	94.0584
ENSG00000167986	DDB1	protein_coding	91.3586	28.5432	93.0524
ENSG00000126709	IFI6	protein_coding	81.8814	34.7625	92.7733
ENSG00000158373	HIST1H2BD	protein_coding	109.407	58.8653	92.7344
ENSG00000135404	CD63	protein_coding	92.3434	42.4365	91.8013
ENSG00000166710	B2M	protein_coding	105.724	77.8964	91.5155
ENSG00000158406	HIST1H4H	protein_coding	95.3413	46.221	90.9788
ENSG00000174444	RPL4	protein_coding	105.666	52.7008	90.6013
ENSG00000197459	HIST1H2BH	protein_coding	92.3333	46.4563	89.7381
ENSG00000075624	ACTB	protein_coding	95.7818	54.2357	89.0562
ENSG00000259380	RP11-346D14.1	lincRNA	88.5619	9.37958	88.3774
ENSG00000197837	HIST4H4	protein_coding	83.6798	39.616	87.9266
ENSG00000150938	CRIM1	protein_coding	82.8459	24.2184	87.4686
ENSG00000208772	SNORD94	snoRNA	102.718	68.124	87.3537
ENSG00000206941	SNORD15A	snoRNA	115.537	114.729	87.1799
ENSG00000207008	SNORA54	snoRNA	91.3205	17.7919	87.0995
ENSG00000204941	PSG5	protein_coding	81.5772	43.9826	86.9393
ENSG00000207405	SNORA64	snoRNA	126.54	143.866	86.1429
ENSG00000147872	PLIN2	protein_coding	90.205	60.3226	85.4647
ENSG00000085063	CD59	protein_coding	107.832	58.2223	85.412
ENSG00000116016	EPAS1	protein_coding	84.7974	20.851	85.1867
ENSG00000137259	HIST1H2AB	protein_coding	90.1238	51.7112	85.0301
ENSG00000170421	KRT8	protein_coding	80.272	42.9884	83.8603
ENSG00000101951	PAGE4	protein_coding	104.621	90.7097	83.7138
ENSG00000242620	RN7SL736P	misc_RNA	88.4061	54.9123	83.512
ENSG00000130066	SAT1	protein_coding	115.054	66.8983	82.1792
ENSG00000111057	KRT18	protein_coding	71.9543	18.5575	81.6562
ENSG00000253103	RP11-946L20.4	lincRNA	80.0443	8.19032	81.5147
ENSG00000196966	HIST1H3E	protein_coding	75.1271	36.1557	80.9246
ENSG00000213170	RP11-81B10.2	pseudogene	94.994	47.2791	80.0755
ENSG00000116260	QSOX1	protein_coding	72.37	25.6105	80.0232
ENSG00000221716	SNORA11	snoRNA	92.1604	56.8227	79.7693
ENSG00000196226	HIST1H2BB	protein_coding	82.9206	38.4791	78.3833
ENSG00000198162	MAN1A2	protein_coding	76.6584	31.268	77.9538
ENSG00000182752	PAPPA	protein_coding	86.0341	77.8868	76.1341
ENSG00000222489	SNORA79	snoRNA	75.5707	45.1398	75.6016
ENSG00000083845	RPS5	protein_coding	81.8366	40.7169	75.3445
ENSG00000231500	RPS18	protein_coding	84.4009	55.9465	75.1004
ENSG00000198755	RPL10A	protein_coding	75.504	43.4203	75.0451
ENSG00000198366	HIST1H3A	protein_coding	71.6366	32.7502	74.7398
ENSG00000166794	PPIB	protein_coding	69.6358	19.2269	73.8385
ENSG00000196866	HIST1H2AD	protein_coding	85.5844	52.5649	73.2384
ENSG00000260034	RP11-266L9.2	antisense	68.8053	18.2521	72.6491
ENSG00000113369	ARRDC3	protein_coding	74.6906	36.838	72.5978
ENSG00000142676	RPL11	protein_coding	77.2202	47.0748	72.1825
ENSG00000154429	CCSAP	protein_coding	69.5493	42.3388	72.1454
ENSG00000108298	RPL19	protein_coding	71.1008	32.5797	71.9254
ENSG00000207166	SNORA68	snoRNA	106.755	82.8537	71.3429
ENSG00000240801	AC132217.4	processed_transcript	87.4975	55.7806	71.1792
ENSG00000152137	HSPB8	protein_coding	68.8463	22.4444	70.0709
ENSG00000207233	SNORA37	snoRNA	90.6505	52.0943	69.9169
ENSG00000136156	ITM2B	protein_coding	71.6335	23.5688	69.8705
ENSG00000134871	COL4A2	protein_coding	79.6431	37.2928	69.6837
ENSG00000089157	RPLP0	protein_coding	84.8403	41.4504	69.5249
ENSG00000063177	RPL18	protein_coding	80.6995	47.2934	69.3401
ENSG00000196331	HIST1H2BO	protein_coding	78.6932	50.4499	68.7934
ENSG00000167526	RPL13	protein_coding	67.8053	39.6193	68.6379
ENSG00000170848	PSG6	protein_coding	70.9981	30.9235	68.5681
ENSG00000172270	BSG	protein_coding	72.6367	20.8219	68.5159
ENSG00000167642	SPINT2	protein_coding	70.8706	10.9358	68.4858
ENSG00000140564	FURIN	protein_coding	59.0373	26.2208	67.892
ENSG00000133112	TPT1	protein_coding	65.8812	29.0828	67.8919
ENSG00000198374	HIST1H2AL	protein_coding	76.1007	40.9043	67.7236
ENSG00000213462	ERV3-1	protein_coding	90.4011	68.2416	67.6141
ENSG00000122406	RPL5	protein_coding	63.8725	30.3775	67.4245
ENSG00000161960	EIF4A1	protein_coding	63.3571	23.5458	67.0687
ENSG00000184270	HIST2H2AB	protein_coding	68.8388	35.8959	67.0643
ENSG00000197756	RPL37A	protein_coding	86.4327	60.5596	67.0207
ENSG00000164733	CTSB	protein_coding	61.9534	14.5135	66.7921
ENSG00000136830	FAM129B	protein_coding	65.99	13.5892	66.698
ENSG00000138829	FBN2	protein_coding	68.5956	25.8899	66.5601
ENSG00000096384	HSP90AB1	protein_coding	68.6019	36.0841	65.8478
ENSG00000245848	CEBPA	protein_coding	63.0673	17.3669	65.835
ENSG00000153071	DAB2	protein_coding	59.9408	18.1363	65.8219
ENSG00000213931	HBE1	protein_coding	105.518	148.443	65.6027
ENSG00000136488	CSH1	protein_coding	86.5087	80.581	65.3975
ENSG00000216490	IFI30	protein_coding	105.794	100.61	65.0203
ENSG00000187621	TCL6	processed_transcript	59.0123	27.028	64.7591
ENSG00000152234	ATP5A1	protein_coding	61.8697	30.0674	64.642
ENSG00000201816	SNORA73	snoRNA	68.3358	33.001	63.6047
ENSG00000105193	RPS16	protein_coding	67.0211	36.788	63.2762
ENSG00000198034	RPS4X	protein_coding	62.0453	26.0479	62.8419

## Sheet: RPL
Supplementary Data S1b - Top 200 transcripts with the highest measured gene expression in FPKM in the RPL chorionic villous samples. FPKM - fragments per kilobase per million; SD - standard deviation
Ensembl ID	Gene	Type	Mean FPKM	SD	Median FPKM
ENSG00000135346	CGA	protein_coding	9186.92	4330.72	9186.92
ENSG00000202198	RN7SK	misc_RNA	5520.8	549.189	5520.8
ENSG00000240869	RN7SL128P	misc_RNA	5030.94	98.0262	5030.94
ENSG00000170498	KISS1	protein_coding	4558.28	5142.29	4558.28
ENSG00000105825	TFPI2	protein_coding	2734.75	3335.58	2734.75
ENSG00000238649	SNORD42A	snoRNA	2021.58	1730.91	2021.58
ENSG00000130600	H19	processed_transcript	1532.33	1034.42	1532.33
ENSG00000168542	COL3A1	protein_coding	954.906	994.283	954.906
ENSG00000130513	GDF15	protein_coding	920.271	714.6	920.271
ENSG00000221826	PSG3	protein_coding	712.443	641.624	712.443
ENSG00000189052	CGB5	protein_coding	588.803	350.644	588.803
ENSG00000251562	MALAT1	lincRNA	576.093	45.5356	576.093
ENSG00000136488	CSH1	protein_coding	480.05	675.601	480.05
ENSG00000213030	CGB8	protein_coding	453.202	207.216	453.202
ENSG00000137869	CYP19A1	protein_coding	444.947	469.92	444.947
ENSG00000242221	PSG2	protein_coding	435.213	445.25	435.213
ENSG00000170421	KRT8	protein_coding	422.873	130.439	422.873
ENSG00000111640	GAPDH	protein_coding	400.481	291.36	400.481
ENSG00000137154	RPS6	protein_coding	371.284	237.973	371.284
ENSG00000226958	CTD-2328D6.1	pseudogene	346.078	445.787	346.078
ENSG00000156508	EEF1A1	protein_coding	344.245	168.706	344.245
ENSG00000142937	RPS8	protein_coding	341.163	204.232	341.163
ENSG00000104827	CGB	protein_coding	321.924	96.7661	321.924
ENSG00000167658	EEF2	protein_coding	313.462	174.831	313.462
ENSG00000105246	EBI3	protein_coding	304.23	331.808	304.23
ENSG00000111057	KRT18	protein_coding	290.139	111.47	290.139
ENSG00000118785	SPP1	protein_coding	289.182	368.34	289.182
ENSG00000087086	FTL	protein_coding	282.751	51.3982	282.751
ENSG00000148848	ADAM12	protein_coding	281.637	283.233	281.637
ENSG00000115884	SDC1	protein_coding	281.141	291.08	281.141
ENSG00000109971	HSPA8	protein_coding	280.754	37.7001	280.754
ENSG00000130066	SAT1	protein_coding	279.62	125.758	279.62
ENSG00000075624	ACTB	protein_coding	273.882	139.156	273.882
ENSG00000197746	PSAP	protein_coding	271.635	34.4396	271.635
ENSG00000171345	KRT19	protein_coding	267.346	97.8113	267.346
ENSG00000187498	COL4A1	protein_coding	264.022	127.125	264.022
ENSG00000174697	LEP	protein_coding	253.074	310.802	253.074
ENSG00000164692	COL1A2	protein_coding	252.045	276.284	252.045
ENSG00000070404	FSTL3	protein_coding	249.916	198.319	249.916
ENSG00000003436	TFPI	protein_coding	246.721	157.545	246.721
ENSG00000174444	RPL4	protein_coding	246.529	129.14	246.529
ENSG00000142534	RPS11	protein_coding	244.722	121.752	244.722
ENSG00000117394	SLC2A1	protein_coding	241.464	87.5335	241.464
ENSG00000184009	ACTG1	protein_coding	238.387	129.227	238.387
ENSG00000238942	SNORD2	snoRNA	236.871	225.018	236.871
ENSG00000113140	SPARC	protein_coding	228.555	107.469	228.555
ENSG00000183668	PSG9	protein_coding	222.583	82.4571	222.583
ENSG00000167526	RPL13	protein_coding	221.924	151.061	221.924
ENSG00000077942	FBLN1	protein_coding	221.328	224.414	221.328
ENSG00000204941	PSG5	protein_coding	217.555	191.556	217.555
ENSG00000242265	PEG10	protein_coding	212.732	3.50937	212.732
ENSG00000112306	RPS12	protein_coding	212.044	115.944	212.044
ENSG00000063177	RPL18	protein_coding	211.111	104.146	211.111
ENSG00000074800	ENO1	protein_coding	210.222	142.717	210.222
ENSG00000034510	TMSB10	protein_coding	208.23	116.088	208.23
ENSG00000221539	SNORD99	snoRNA	207.179	172.479	207.179
ENSG00000223255	RN7SKP274	misc_RNA	205.914	235.482	205.914
ENSG00000164587	RPS14	protein_coding	198.999	92.0109	198.999
ENSG00000136156	ITM2B	protein_coding	198.145	91.3037	198.145
ENSG00000122406	RPL5	protein_coding	197.18	108.401	197.18
ENSG00000146674	IGFBP3	protein_coding	196.803	151.249	196.803
ENSG00000254772	EEF1G	protein_coding	185.091	86.7974	185.091
ENSG00000135046	ANXA1	protein_coding	183.835	88.6768	183.835
ENSG00000197756	RPL37A	protein_coding	181.599	97.8763	181.599
ENSG00000166598	HSP90B1	protein_coding	181.363	19.9722	181.363
ENSG00000102755	FLT1	protein_coding	179.514	109.701	179.514
ENSG00000129757	CDKN1C	protein_coding	177.291	39.5365	177.291
ENSG00000135480	KRT7	protein_coding	174.066	23.1309	174.066
ENSG00000083845	RPS5	protein_coding	169.414	113.999	169.414
ENSG00000240801	AC132217.4	processed_transcript	168.998	128.748	168.998
ENSG00000134871	COL4A2	protein_coding	168.601	93.0779	168.601
ENSG00000163993	S100P	protein_coding	165.391	122.517	165.391
ENSG00000166033	HTRA1	protein_coding	164.434	142.056	164.434
ENSG00000108298	RPL19	protein_coding	163.59	70.8846	163.59
ENSG00000243137	PSG4	protein_coding	158.303	18.674	158.303
ENSG00000116260	QSOX1	protein_coding	158.236	74.1119	158.236
ENSG00000216490	IFI30	protein_coding	156.69	163.661	156.69
ENSG00000101951	PAGE4	protein_coding	152.57	38.2276	152.57
ENSG00000198755	RPL10A	protein_coding	152.53	56.8917	152.53
ENSG00000198034	RPS4X	protein_coding	152.325	107.602	152.325
ENSG00000142173	COL6A2	protein_coding	151.592	163.385	151.592
ENSG00000207500	SNORD102	snoRNA	151.511	102.777	151.511
ENSG00000133112	TPT1	protein_coding	149.601	56.4264	149.601
ENSG00000150093	ITGB1	protein_coding	148.808	26.1693	148.808
ENSG00000134419	RPS15A	protein_coding	148.577	77.0331	148.577
ENSG00000152137	HSPB8	protein_coding	148.297	47.0205	148.297
ENSG00000142676	RPL11	protein_coding	148.04	88.3922	148.04
ENSG00000166710	B2M	protein_coding	147.686	12.7866	147.686
ENSG00000156482	RPL30	protein_coding	146.046	77.4702	146.046
ENSG00000199262	MIR3607	snoRNA	145.545	128.021	145.545
ENSG00000105193	RPS16	protein_coding	142.983	78.9248	142.983
ENSG00000182752	PAPPA	protein_coding	138.528	192.106	138.528
ENSG00000136830	FAM129B	protein_coding	138.298	47.1584	138.298
ENSG00000085063	CD59	protein_coding	136.365	133.244	136.365
ENSG00000104904	OAZ1	protein_coding	136.065	20.1179	136.065
ENSG00000026025	VIM	protein_coding	134.046	127.69	134.046
ENSG00000130522	JUND	protein_coding	133.987	21.0209	133.987
ENSG00000147872	PLIN2	protein_coding	133.053	62.1654	133.053
ENSG00000118705	RPN2	protein_coding	132.744	61.7949	132.744
ENSG00000135047	CTSL	protein_coding	132.654	16.8984	132.654
ENSG00000116016	EPAS1	protein_coding	132.376	61.5535	132.376
ENSG00000141526	SLC16A3	protein_coding	131.913	21.7768	131.913
ENSG00000172216	CEBPB	protein_coding	131.157	20.2777	131.157
ENSG00000167986	DDB1	protein_coding	130.143	42.8802	130.143
ENSG00000167642	SPINT2	protein_coding	129.52	17.5617	129.52
ENSG00000206602	SNORD58A	snoRNA	129.406	23.7213	129.406
ENSG00000008988	RPS20	protein_coding	128.617	66.3135	128.617
ENSG00000231500	RPS18	protein_coding	127.083	109.503	127.083
ENSG00000140988	RPS2	protein_coding	125.621	97.8994	125.621
ENSG00000105372	RPS19	protein_coding	125.578	85.3839	125.578
ENSG00000135404	CD63	protein_coding	125.279	62.3144	125.279
ENSG00000172270	BSG	protein_coding	125.238	10.2686	125.238
ENSG00000198918	RPL39	protein_coding	124.035	85.1811	124.035
ENSG00000150938	CRIM1	protein_coding	123.771	56.7003	123.771
ENSG00000127022	CANX	protein_coding	123.009	0.263044	123.009
ENSG00000108786	HSD17B1	protein_coding	122.744	117.203	122.744
ENSG00000169504	CLIC4	protein_coding	122.659	3.17703	122.659
ENSG00000142541	RPL13A	protein_coding	122.408	49.6718	122.408
ENSG00000116183	PAPPA2	protein_coding	122.362	121.21	122.362
ENSG00000259380	RP11-346D14.1	lincRNA	122.27	13.6373	122.27
ENSG00000140264	SERF2	protein_coding	121.978	37.7787	121.978
ENSG00000161970	RPL26	protein_coding	121.43	73.9568	121.43
ENSG00000080824	HSP90AA1	protein_coding	119.228	56.1361	119.228
ENSG00000089157	RPLP0	protein_coding	117.816	49.2515	117.816
ENSG00000145715	RASA1	protein_coding	117.325	100.525	117.325
ENSG00000150991	UBC	protein_coding	116.518	11.9529	116.518
ENSG00000131469	RPL27	protein_coding	116.244	60.0997	116.244
ENSG00000167244	IGF2	protein_coding	115.955	82.395	115.955
ENSG00000106366	SERPINE1	protein_coding	115.772	37.9436	115.772
ENSG00000096384	HSP90AB1	protein_coding	112.821	56.7038	112.821
ENSG00000245532	NEAT1	lincRNA	112.725	25.1084	112.725
ENSG00000170889	RPS9	protein_coding	112.408	54.2666	112.408
ENSG00000148303	RPL7A	protein_coding	111.819	50.8858	111.819
ENSG00000206538	VGLL3	protein_coding	111.758	67.3507	111.758
ENSG00000147403	RPL10	protein_coding	111.508	64.6286	111.508
ENSG00000185269	NOTUM	protein_coding	111.148	28.0108	111.148
ENSG00000212452	SNORD69	snoRNA	111.045	86.7495	111.045
ENSG00000144713	RPL32	protein_coding	110.144	60.3214	110.144
ENSG00000113594	LIFR	protein_coding	109.935	59.2088	109.935
ENSG00000145592	RPL37	protein_coding	109.64	68.2101	109.64
ENSG00000091879	ANGPT2	protein_coding	109.355	127.363	109.355
ENSG00000167703	SLC43A2	protein_coding	105.647	73.047	105.647
ENSG00000164111	ANXA5	protein_coding	105.52	2.43669	105.52
ENSG00000221116	SNORD110	snoRNA	105.421	126.623	105.421
ENSG00000126709	IFI6	protein_coding	105.35	6.79176	105.35
ENSG00000143384	MCL1	protein_coding	105.304	33.1335	105.304
ENSG00000168003	SLC3A2	protein_coding	105.226	14.3414	105.226
ENSG00000136942	RPL35	protein_coding	104.159	55.4725	104.159
ENSG00000241781	AL161626.1	miRNA	103.636	72.6362	103.636
ENSG00000161960	EIF4A1	protein_coding	103.335	19.1316	103.335
ENSG00000092820	EZR	protein_coding	102.731	9.83168	102.731
ENSG00000226572	SNORD57	snoRNA	102.586	89.0725	102.586
ENSG00000142910	TINAGL1	protein_coding	102.545	17.0935	102.545
ENSG00000183255	PTTG1IP	protein_coding	102.516	16.1143	102.516
ENSG00000187837	HIST1H1C	protein_coding	101.591	18.7588	101.591
ENSG00000164292	RHOBTB3	protein_coding	100.674	93.884	100.674
ENSG00000231924	PSG1	protein_coding	99.7857	89.4849	99.7857
ENSG00000152234	ATP5A1	protein_coding	99.6493	10.5807	99.6493
ENSG00000253103	RP11-946L20.4	lincRNA	98.2969	13.8864	98.2969
ENSG00000049860	HEXB	protein_coding	97.4046	44.6925	97.4046
ENSG00000147257	GPC3	protein_coding	95.5601	55.184	95.5601
ENSG00000200087	SNORA73B	snoRNA	94.9017	63.8168	94.9017
ENSG00000100234	TIMP3	protein_coding	94.2453	52.3651	94.2453
ENSG00000130255	RPL36	protein_coding	93.9304	64.8058	93.9304
ENSG00000213931	HBE1	protein_coding	93.8493	132.326	93.8493
ENSG00000185559	DLK1	protein_coding	93.7331	69.8819	93.7331
ENSG00000104408	EIF3E	protein_coding	93.4838	43.3841	93.4838
ENSG00000148926	ADM	protein_coding	92.479	56.2192	92.479
ENSG00000166794	PPIB	protein_coding	92.1988	31.2729	92.1988
ENSG00000143870	PDIA6	protein_coding	91.7411	2.63539	91.7411
ENSG00000139644	TMBIM6	protein_coding	91.198	17.1275	91.198
ENSG00000044574	HSPA5	protein_coding	90.484	22.7009	90.484
ENSG00000059804	SLC2A3	protein_coding	89.705	109.248	89.705
ENSG00000163430	FSTL1	protein_coding	89.5537	0.384383	89.5537
ENSG00000187514	PTMA	protein_coding	89.199	28.8401	89.199
ENSG00000106484	MEST	protein_coding	88.803	33.2891	88.803
ENSG00000239899	RN7SL674P	misc_RNA	88.6198	9.78452	88.6198
ENSG00000104723	TUSC3	protein_coding	88.558	60.0928	88.558
ENSG00000140564	FURIN	protein_coding	87.7996	81.0378	87.7996
ENSG00000161011	SQSTM1	protein_coding	87.1907	39.6918	87.1907
ENSG00000140459	CYP11A1	protein_coding	87.0762	60.5054	87.0762
ENSG00000030582	GRN	protein_coding	86.9639	70.1508	86.9639
ENSG00000143761	ARF1	protein_coding	86.9264	9.62217	86.9264
ENSG00000138326	RPS24	protein_coding	86.6238	27.8094	86.6238
ENSG00000161638	ITGA5	protein_coding	86.1844	0.783899	86.1844
ENSG00000135535	CD164	protein_coding	85.8209	26.5166	85.8209
ENSG00000132002	DNAJB1	protein_coding	85.5796	78.6888	85.5796
ENSG00000117450	PRDX1	protein_coding	84.4377	6.34437	84.4377
ENSG00000138449	SLC40A1	protein_coding	84.1623	26.5118	84.1623
ENSG00000084207	GSTP1	protein_coding	83.887	18.4261	83.887
ENSG00000139112	GABARAPL1	protein_coding	83.6391	24.4601	83.6391
ENSG00000103187	COTL1	protein_coding	83.4287	2.96066	83.4287
ENSG00000182899	RPL35A	protein_coding	83.0121	44.7244	83.0121
ENSG00000085662	AKR1B1	protein_coding	82.6598	29.5262	82.6598
ENSG00000118680	MYL12B	protein_coding	82.4438	15.3036	82.4438
ENSG00000239002	SCARNA10	sense_intronic	82.2976	12.3485	82.2976
ENSG00000108244	KRT23	protein_coding	82.2563	36.0393	82.2563
ENSG00000112378	PERP	protein_coding	81.9601	11.4679	81.9601
ENSG00000109046	WSB1	protein_coding	80.8639	1.03181	80.8639
ENSG00000238741	SCARNA7	snoRNA	80.6762	4.64138	80.6762
