# Supplementary material for: RNA sequencing of chorionic villi from recurrent pregnancy loss patients reveals impaired function of basic nuclear and cellular machinery
Source: Sci Rep. 2016 Dec 8;6:38439. doi: 10.1038/srep38439 (PMC5143936; doi:10.1038/srep38439)
Supplement: Supplementary Dataset 2 [file srep38439-s3.xls]

## Sheet: mean_normal_counts_ETP_RPL_Term
Supplementary Data S2a - Mean DESeq2 normalized read counts for all detected microRNAs (n=867) in placental samples from electively terminated pregnancies (ETP), recurrent pregnancy loss (RPL) and normal term deliveries (Term norm). microRNAs are ordered by expression level in ETP samples.
	Mean normalized read counts
microRNA	ETP	RPL	Term norm
miR-3182	983081	427223	129570
miR-30d	495855	151664	290505
miR-181a	445539	232314	638668
miR-92a	383945	203837	158926
miR-22	366976	251855	470634
miR-26a	274698	273011	485570
miR-512-3p	251649	165455	114043
miR-143	206534	171304	1.22972e+06
miR-127-3p	153671	88963.2	68274.2
miR-191	142398	60521.7	100263
miR-516b	141492	73853.8	145666
miR-518b	117152	74510.4	61246.6
miR-27b	114057	125607	245180
miR-515-5p	96298.9	316574	78148.4
miR-125a-5p	95356.6	27822.6	183754
miR-1323	91347.7	26519.9	47244.9
miR-486-5p	89177.6	18571.4	109582
miR-99b	73937.5	8257.61	110407
miR-148a	69684.6	90034.4	37410.3
miR-30a	68590.2	126397	219533
miR-516a-5p	52332.7	34642	93882.6
miR-21	45357.3	102826	140138
miR-26b	44891.5	69043.4	94315.3
miR-10a	34688.9	26923.6	54578.8
miR-517a	32946.6	44854.3	40705.4
miR-378	32830.1	29988.6	10198.6
miR-205	30195.7	42130.7	10695.7
miR-222	27989.2	13296.4	12600.5
miR-320a	27949.7	14265.8	14123.8
miR-27a	25491.8	43383.4	61585.2
miR-423-3p	23509.9	4872.66	10504.6
miR-10b	21786.9	31503.3	78419.2
miR-520a-3p	21702.7	23095.9	11584.9
miR-30b	21533.2	108996	47589.8
miR-30e	20204.1	20031.1	31346.6
miR-518e	19881	8360.14	12018.1
miR-526b	18634.2	46536.7	18910.5
miR-519c-3p	18407.2	50224.7	9799.35
let-7a	18221.7	14501.4	92747.7
miR-410	16926.6	18808.6	10060.5
miR-182	16441.9	12774.8	7649.62
miR-23b	15902.2	11661	17394.1
miR-16	15505.6	13340	33705.9
miR-483-3p	15204	6155.78	3067.04
miR-186	15183	18727.8	22632.9
miR-100	15095.7	3489.3	114078
miR-518a-3p	15082.9	15086.5	10335.1
miR-192	14958.7	12263.3	21476.6
miR-518c	14821.7	17983.5	18467.7
miR-151-3p	14702.4	12955.7	14806.2
miR-141	14267.3	13446.2	61285
miR-518f	13760.7	14410.1	8695.96
miR-423-5p	13545.9	3592.18	5435.29
miR-181b	13512.4	13304.2	12257.2
miR-28-3p	13444	9950.62	17595
miR-30c	12902.2	20988.4	17830.9
miR-200c	12246.4	10132.2	13371.1
miR-381	12113.3	19278.4	15017.5
miR-92b	11778.2	1556.32	5307.94
miR-1283	11319.8	20242.2	12652.3
miR-103	11185.4	26051.5	25712.2
miR-151-5p	11167.3	5813.26	15475.9
miR-371-5p	10391.1	7139.7	1446.52
miR-1247	10320.4	2497.58	3562.71
miR-523	10155.4	8042.23	4811.75
miR-373	10105.5	20020.1	2166.46
miR-519d	10038.4	24988.7	9925.23
miR-522	9862.71	5977.49	5627.6
miR-372	9690.31	19882.3	2066.73
miR-411	9499.89	7197.09	10447.8
miR-431	9474	8177.62	2818.66
miR-520g	8612.05	9732.1	5926.5
miR-525-5p	8600.49	14349.1	10998
miR-424	8480.63	38881.2	22529.5
miR-584	8404.13	11800.2	10658.6
miR-148b	8334.09	8137.7	13174.7
miR-199a-5p	8178.33	10138.5	6476.28
miR-520d-3p	8110.33	9955.46	4150.67
miR-520d-5p	8030.09	10813.8	7779.02
miR-221	7828.78	12012	16488.3
miR-130a	7469.31	14363.2	8738.97
miR-23a	7457.43	10048.3	21377.4
miR-409-3p	7425.61	3394.63	3431.44
miR-654-3p	7248.62	3594.75	4974.65
miR-93	6962.86	8908.85	5761.44
miR-25	6606.74	8299.62	7043.02
miR-520a-5p	6226.25	9920.78	4879.84
miR-451	6212.62	36174.2	34085.3
miR-126	6069.86	14999.8	39029.2
let-7f	6029.96	4575.37	18749.4
miR-125b	5786.39	2403.09	24112.2
miR-483-5p	5750.2	1054.55	958.767
miR-24	5721.03	10170.8	27989
miR-941	5640.12	649.198	1237.51
miR-517b	5498.99	1065.33	9354.73
miR-519a	5495.03	13567.4	7973.78
miR-149	5435	7988.98	4144.83
miR-197	5201.69	1544.01	1490.85
miR-335	5046.58	8867.59	12551.2
miR-1274b	4996.44	517.112	386.99
miR-517c	4893.97	8885.34	7556.5
miR-425	4580.08	2586.25	2126.97
miR-502-3p	4568.54	729.4	3293.41
let-7e	4513.77	2730.27	11499.4
miR-484	4465.83	2349.73	2730.65
miR-140-3p	4265.72	6461.78	7791.11
miR-146b-5p	4190.57	1943.6	6224.82
miR-193b	4088.34	4899.71	4120.01
miR-19b	3933.09	10014.9	3481.01
miR-224	3920.17	5387.77	6511.34
miR-520c-3p	3887.34	5030.82	1675.29
miR-518d-3p	3791.32	3421.82	2418.39
miR-145	3784.33	6166.44	5598.07
miR-574-3p	3520.67	1943.09	1362.44
miR-199b-5p	3293.03	3784.31	3237.7
miR-432	3208.69	3183.7	2072.57
miR-524-3p	3124.01	3439.06	2009.93
miR-532-5p	3064.64	5206.99	6248.2
miR-498	3041.84	3450.26	1847.51
miR-9	2830.46	5760.76	331.475
miR-524-5p	2727.11	3553.67	3465.02
miR-101	2714.11	10122.8	14336
miR-20a	2619.37	3985.23	1346.54
miR-744	2545.1	618.369	926.59
miR-769-5p	2513.82	3989.53	1268.39
miR-1307	2471.35	646.555	652.665
miR-525-3p	2215.91	6135.64	1966.66
miR-301a	2124.06	4088.33	3626.61
miR-17	2071.7	2716.5	1071.48
miR-214	2056.32	1018.89	349.236
miR-574-5p	1908.79	772.611	287.245
miR-515-3p	1817.65	7876.19	1523.08
let-7g	1761.69	1338.33	4956.45
miR-433	1737.98	734.687	480.145
miR-493	1731.21	1172.79	956.368
miR-487b	1718.83	1695.12	1859.22
miR-31	1698.91	1205.44	503.166
miR-512-5p	1665.3	8515.72	1056.76
miR-1260b	1657.4	167.144	906.262
miR-363	1640.12	876.792	972.163
miR-889	1615.15	3066.75	2468.92
miR-503	1614.89	1839.78	1756.51
miR-452	1576.76	2167.86	2683.61
miR-29a	1565.23	1447.13	10082.4
miR-183	1530.9	853.12	737.194
miR-375	1486.16	385.47	430.318
miR-130b	1404.33	903.099	1146.24
miR-370	1397.57	470.424	447.477
miR-1275	1393	108.777	326.027
miR-203	1305.92	1348.95	1411.68
miR-3614-5p	1302.46	841.172	522.731
let-7i	1301.61	2753.74	4557.7
miR-767-5p	1300.28	895.951	301.411
miR-128	1270.65	565.955	690.005
miR-28-5p	1253.25	1003.73	2277.41
miR-421	1189.3	765.862	918.341
miR-152	1163	1853.7	1778.9
let-7b	1133.18	1841.86	3068.82
miR-331-3p	1126.11	2790.07	935.104
miR-181c	1087.13	1228.68	6606.61
miR-455-5p	1048.5	2181.89	1192.55
miR-210	1027.67	1553.56	430.813
miR-134	1005.48	488.817	470.692
miR-204	1003.54	399.495	504.382
miR-450b-5p	999.392	688.991	2617.48
miR-361-5p	966.63	612.38	1104.6
miR-4286	930.653	233.122	71.5133
miR-671-3p	916.527	217.497	316.975
miR-543	913.407	319.177	564.391
miR-340	913.349	3997.84	2032.11
miR-371-3p	893.743	765.88	106.702
miR-342-3p	889.424	1884.76	804.211
miR-501-3p	877.905	61.3685	807.167
miR-660	877.222	4021.96	4333.74
miR-519b-3p	865.122	2519	794.342
miR-136	844.383	1966.62	4973.65
miR-127-5p	844.296	1648.48	560.862
miR-365	836.128	580.533	920.396
miR-345	823.454	221.086	225.604
miR-1296	810.702	290.995	315.437
miR-15b	808.548	560.568	689.284
miR-29c	804.91	3535.62	2498.08
miR-361-3p	771.252	893.265	612.723
miR-107	763.048	1087.2	305.682
miR-758	760.922	500.257	260.638
let-7c	724.909	597.949	1378.55
miR-3909	712.49	186.828	393.384
miR-323-3p	712.4	885.059	187.036
miR-1269	705.206	166.318	1129.9
miR-720	697.489	233.898	81.3836
miR-3615	691.45	113.149	164.273
miR-142-5p	686.363	1924.32	2827.47
miR-934	668.655	669.897	317.598
miR-485-3p	662.477	694.098	262.949
miR-542-3p	660.877	1351.25	2662.07
miR-4301	660.479	1275.22	405.5
miR-19a	647.729	1354.62	419.486
miR-455-3p	629.281	667.043	273.569
miR-369-3p	628.718	3790.54	1193.8
miR-223	611.232	3286.01	1357.01
miR-369-5p	608.811	125.058	537.864
miR-454	606.444	515.132	1029.62
miR-495	603.509	1630.68	1037.28
miR-133a	565.785	143.569	558.223
miR-615-3p	559.127	391.565	233.81
miR-218	553.256	1050.28	582.216
miR-196b	550.154	609.244	1109.71
miR-874	548.338	125.978	319.404
miR-877	530.132	640.981	131.662
miR-193a-5p	523.148	191.776	124.338
miR-326	521.838	1125.36	221.085
miR-3168	520.226	5475.33	187.783
miR-15a	515.176	974.554	1579.78
miR-3607-5p	511.815	2108.7	415.9
miR-106b	511.39	857.311	720.714
miR-487a	507.031	278.974	573.598
miR-652	472.681	451.926	554.602
miR-382	465.206	883.29	356.45
miR-675	450.623	162.896	154.698
miR-328	447.417	126.656	262.592
miR-299-3p	445.984	1186.82	457.596
miR-532-3p	440.106	227.391	191.285
miR-194	436.899	980.139	806.881
miR-485-5p	436.04	141.862	148.513
miR-450a	428.407	567.367	1523.53
miR-376c	425.009	1908.62	969.098
miR-339-5p	420.657	342.271	213.104
miR-330-5p	407.783	377.039	333.246
miR-625	404.564	245.646	598.165
miR-944	392.703	832.588	302.095
miR-589	388.796	43.1991	134.996
miR-146a	385.272	292.16	1479.38
miR-144	382.435	308.686	2081.64
miR-504	375.097	33.6967	127.187
miR-339-3p	373.265	370.995	329.254
miR-125a-3p	366.482	143.649	218.131
miR-323b-3p	361.425	248.651	101.623
miR-1246	348.052	698.211	156.658
miR-301b	335.126	400.144	257.118
miR-337-3p	334.342	1071.3	551.895
miR-654-5p	326.288	119.356	115.442
miR-98	320.918	312.081	995.442
miR-409-5p	305.031	42.405	201.421
miR-521	296.181	1210.04	421.22
miR-155	294.222	600.571	344.502
miR-3609	293.996	208.133	36.7743
miR-1248	293.193	295.623	42.3054
miR-664	292.504	279.443	324.025
miR-200b	282.454	133.577	22.9877
miR-374a	270.425	341.534	769.102
miR-1274a	264.748	126.034	11.5018
miR-1291	253.883	56.4838	15.8592
miR-34c-5p	238.9	348.504	1824.13
miR-1301	232.702	136.179	157.617
miR-324-5p	229.697	279.076	312.703
miR-1180	229.667	57.6687	55.7018
miR-374b	228.838	445.514	385.597
miR-542-5p	226.565	201.499	298.311
miR-380	220.847	378.581	153.471
miR-1285	215.491	467.206	80.8755
miR-99a	213.35	141.534	451.608
miR-548k	212.993	102.829	360.911
miR-132	212.931	403.6	290.303
miR-668	211.628	91.3797	81.922
miR-887	200.876	104.105	154.759
miR-379	200.137	265.291	322.322
miR-629	196.486	76.401	233.113
miR-520e	196.274	398.373	49.9419
miR-3180-3p	192.493	12.6717	1.60041
miR-184	192.004	172.581	1574.91
miR-494	190.257	1728.16	137.827
miR-665	190.14	422.65	50.7785
miR-18a	188.25	892.853	129.032
miR-330-3p	182.149	66.4486	95.7869
miR-34a	178.658	376.03	767.461
miR-324-3p	177.873	91.4424	69.6177
let-7d	177.399	188.562	522.601
miR-3158	173.592	31.404	38.5307
miR-150	173.365	498.694	413.055
miR-185	170.941	142.568	327.488
miR-1197	170.729	221.483	56.3147
miR-196a	167.671	241.29	215.344
miR-105	162.965	62.2218	25.919
miR-142-3p	161.493	1299.75	610.385
miR-362-5p	159.915	148.643	227.088
miR-193a-3p	156.27	1851.6	83.8401
miR-20b	150.496	244.174	61.6004
miR-519e	147.399	535.316	104.22
miR-146b-3p	146.251	91.8243	49.8974
miR-548i	146.052	25.4473	75.8048
miR-576-5p	144.186	207.956	209.617
miR-29b	144.071	387.316	1212.57
miR-486-3p	143.485	22.6688	66.0712
miR-342-5p	141.648	119.337	62.501
miR-376a	141.009	359.745	416.821
miR-329	140.113	233.073	116.186
miR-766	135.2	90.8741	82.351
miR-377	133.784	303.537	352.74
miR-296-3p	131.901	51.9074	8.20096
miR-32	126.689	340.953	296.788
miR-154	125.062	165.28	212.463
miR-496	124.511	205.588	63.8904
miR-140-5p	122.948	420.92	301.737
miR-135b	118.172	236.361	611.23
miR-299-5p	116.85	142.102	79.609
miR-195	114.63	296.665	680.02
miR-497	113.436	394.315	389.626
miR-429	112.056	158.698	16.5447
miR-1226	111.057	31.8719	12.2877
miR-641	109.938	32.9886	75.1669
miR-3607-3p	109.461	184.887	81.4589
miR-656	109.447	75.3757	142.401
miR-320b	108.733	52.4021	68.5083
miR-200a	107.542	241.861	22.674
miR-296-5p	104.048	51.2083	19.4987
miR-190	101.996	155.192	78.0609
miR-490-3p	100.853	103.557	94.7851
miR-96	100.541	42.0321	84.1048
miR-548o	97.8624	83.0478	180.682
miR-2110	92.7629	33.0155	40.7317
miR-873	90.608	224.41	15.0478
miR-181d	85.685	150.023	380.291
miR-940	83.8282	21.1433	11.3504
miR-1268	81.9236	4.02252	8.04554
miR-582-3p	77.077	145.28	157.439
miR-551b	76.5322	463.866	283.032
miR-337-5p	76.2392	140.005	85.0146
miR-1910	73.715	10.8916	28.7534
miR-1185	73.2196	155.473	106.755
miR-3647-5p	72.9008	133.643	15.5353
miR-550a	71.4016	14.4194	22.3777
miR-501-5p	70.6587	66.9255	31.8573
miR-520f	68.7149	145.438	19.0154
miR-770-5p	67.6887	41.4926	28.9481
miR-671-5p	67.3763	64.3334	42.5165
miR-3690	65.6568	10.8235	60.1154
miR-548b-5p	64.0224	41.9371	17.4403
miR-3928	63.0173	17.8109	11.946
miR-1271	61.5825	2.1475	38.1443
miR-1261	61.5401	25.5835	18.4752
miR-590-3p	59.7895	92.7904	147.453
miR-1	58.4694	7.5503	44.8912
miR-106a	57.8398	128.688	31.6709
miR-505	57.3799	190.803	71.2248
miR-1254	56.7718	7.76361	5.52591
miR-376b	53.0713	100.932	114.663
miR-378c	51.9025	91.3151	50.9528
miR-422a	50.5787	10.465	10.2935
miR-3196	50.3078	3.9544	2.27848
miR-188-5p	49.6133	312.79	69.1463
miR-509-3p	47.5276	13.0391	84.5513
miR-3940	47.5011	33.27	17.4713
miR-576-3p	47.3482	30.2191	43.5052
miR-2277-5p	45.274	3.46861	26.0993
miR-3180-5p	44.7554	5.4028	2.12562
miR-500a	44.3194	58.5309	95.8458
miR-1228	43.659	17.257	10.7109
miR-548c-5p	42.984	45.0562	55.8971
miR-653	42.6865	43.4392	152.383
miR-655	42.2052	256.111	80.4845
miR-215	41.5727	10.5421	78.2939
miR-1237	40.8729	9.97922	3.99935
miR-3605-3p	40.3856	17.8109	44.8103
miR-539	40.1312	55.6306	52.1605
miR-548e	39.8331	9.22096	46.7945
miR-3065-3p	39.6595	198.869	102.76
miR-3918	39.6348	12.2719	13.7894
miR-942	38.3682	26.1374	16.9219
miR-331-5p	37.1543	35.9123	15.7803
miR-937	37.0409	18.4419	24.1595
miR-320c	35.767	8.31751	20.3584
miR-7	35.6002	27.6629	53.9862
miR-3614-3p	33.194	75.9868	58.6681
miR-3647-3p	32.2038	100.723	21.5069
miR-548n	32.0241	30.2281	19.2391
miR-615-5p	31.8471	9.9111	5.08999
miR-3613-3p	31.4	9.00765	13.1721
miR-1468	30.9773	15.8768	20.0318
miR-3687	30.9169	6.51061	2.31769
miR-320d	30.3252	10.6783	31.993
miR-1287	30.0999	55.3258	38.725
miR-138	29.4957	143.348	491.77
miR-3195	29.063	0.97157	3.98957
miR-548d-5p	28.4697	33.3382	36.9275
miR-708	28.1828	41.2022	6.1727
miR-1305	27.431	46.9993	13.0419
miR-1280	27.4102	5.61611	5.30551
miR-3176	26.1902	11.7772	13.6968
miR-548h	25.3897	34.6772	74.0618
miR-489	25.2412	38.5814	151.24
miR-491-5p	25.0227	25.9331	12.1039
miR-4326	24.3781	27.0319	18.6758
miR-3188	24.1863	4.91702	6.22123
miR-338-3p	23.1516	41.9371	104.28
miR-3651	22.7642	22.7961	3.24858
miR-490-5p	22.6976	7.06451	5.16445
miR-760	22.61	11.3003	3.66882
miR-147b	22.5672	15.1006	13.0895
miR-139-5p	22.0994	18.7736	445.738
miR-548b-3p	21.9285	34.3097	8.64253
miR-1972	21.7453	22.0468	2.51603
miR-34c-3p	21.5272	6.23813	49.4475
miR-541	21.5066	14.6829	4.5457
miR-3065-5p	21.3816	64.855	82.3743
miR-1303	21.255	16.4396	13.3754
miR-1249	20.942	37.7192	18.3459
miR-34b	20.71	15.7316	44.6595
miR-33b	20.2137	35.9894	54.4071
miR-3613-5p	20.0483	72.3606	72.3753
miR-449a	19.9591	7.2097	13.8419
miR-187	19.439	61.4456	4.21268
miR-3679-5p	19.2763	11.3774	8.73953
miR-33a	19.2006	32.1622	13.9276
miR-3177	18.948	3.80921	5.29965
miR-323-5p	18.8683	3.60485	1.78543
miR-1270	18.7972	6.86016	2.44093
miR-651	18.2297	61.9045	19.6776
miR-1976	17.7829	4.22687	4.01034
miR-3912	17.3574	42.7043	39.4944
miR-582-5p	16.3106	69.9048	58.37
miR-628-5p	15.9965	21.0071	23.2829
miR-548l	15.9197	42.2867	18.2758
miR-511	15.7041	20.4621	29.017
miR-1292	15.3721	2.1475	2.0875
miR-212	14.6337	19.677	10.0212
miR-1538	14.6317	0.97157	2.52272
miR-2276	14.4428	11.2412	9.0863
miR-211	14.2563	14.7098	36.1817
miR-129-3p	13.7014	15.5183	0.603007
miR-466	13.6628	2.01126	2.23038
miR-1908	13.0905	1.66171	1.21633
miR-3605-5p	12.8727	3.4005	9.61389
miR-449c	12.8523	14.6919	7.04815
miR-1227	12.2225	9.42532	5.11188
miR-627	12.1479	38.0598	9.37521
miR-412	11.9049	1.66171	0.696458
miR-769-3p	11.852	34.7274	5.84514
miR-548y	10.7512	9.21201	9.51569
miR-605	10.688	4.22687	2.89675
miR-1262	10.5545	5.19844	4.82355
miR-219-1-3p	10.3812	2.01126	3.46775
miR-1255a	10.3116	11.718	4.67393
miR-548w	10.1206	25.0977	20.2384
miR-1973	10.1106	6.57873	0.389324
miR-129-5p	9.94783	12.0496	0.14997
miR-3653	9.55836	2.01126	1.59095
miR-3620	9.48934	9.28908	9.06418
miR-3622a-5p	9.48062	6.58768	1.29444
miR-1273e	9.4545	12.6125	0.387494
miR-508-3p	9.45283	8.11316	25.6348
miR-580	9.41397	12.6896	10.5184
miR-598	9.07254	41.5876	14.0099
miR-628-3p	8.80572	19.2773	9.87904
miR-95	8.63387	4.57642	14.1676
miR-378b	8.61086	16.9846	7.84105
miR-3145	8.57185	17.9651	13.0415
miR-3942	8.41789	3.11907	5.98539
miR-1290	8.39579	62.8492	10.4154
miR-190b	8.30855	14.1469	48.8122
miR-3660	8.29791	0	2.06678
miR-561	8.22998	14.8371	10.9141
miR-188-3p	8.14384	4.64454	18.1446
miR-18b	8.05935	49.1056	8.39606
miR-3157	8.05818	5.13033	2.20061
miR-1276	7.75824	2.07938	1.56776
miR-3138	7.68616	1.03969	2.03952
miR-3664	7.6312	9.43427	8.26837
miR-3187	7.57035	2.56516	1.52051
miR-3927	7.40292	1.59359	160.035
miR-548z	7.18486	17.9561	22.4562
miR-208b	7.17707	0	0.217676
miR-1273	7.1357	2.1475	1.10027
miR-548f	6.86827	16.2944	16.7477
miR-1278	6.8241	2.01126	4.20718
miR-3126-5p	6.63087	0	1.33418
miR-1273d	6.52596	2.56516	2.23416
miR-3127	6.48753	7.00535	3.4554
miR-548j	6.46864	24.058	3.38639
miR-1294	6.32221	2.07938	13.8636
miR-3688	6.30924	13.2345	17.4775
miR-3154	6.26713	4.22687	5.79425
miR-508-5p	6.21468	0.97157	3.56269
miR-663b	6.12604	1.10781	1.02209
miR-3913	6.1049	17.18	14.2253
miR-3648	6.06933	1.10781	0.575793
miR-548p	6.03411	5.19844	3.60518
miR-3174	5.9944	2.42893	1.80517
miR-3139	5.96084	4.02252	4.18314
miR-499-5p	5.94489	9.42532	12.7654
miR-3130-5p	5.74117	6.17001	5.09567
miR-636	5.51674	2.01126	2.88858
miR-3165	5.39326	0.485785	0.686217
miR-548s	5.35854	5.54799	9.80929
miR-3916	5.29304	2.07938	1.82789
miR-135a	5.23633	7.13263	24.3355
miR-876-5p	5.16956	1.10781	0.665558
miR-3156	5.00235	0.485785	0.0453036
miR-3656	4.78291	1.59359	0.350534
miR-4284	4.70197	43.5988	2.80863
miR-2355-5p	4.66651	5.26656	12.2398
miR-767-3p	4.56026	22.6096	4.64153
miR-3676	4.50058	4.78078	0.0794029
miR-3198	4.47565	0	0
miR-601	4.47565	0	0
miR-3117	4.40558	4.78078	3.65491
miR-208a	4.39896	0	1.00844
miR-3677	4.36777	2.1475	2.10215
miR-3661	4.23009	1.03969	3.1008
miR-573	4.21308	1.03969	0.0794029
miR-1255b	4.15576	4.15876	3.51974
miR-876-3p	4.15576	9.21201	0.732931
miR-513c	4.01572	0.553904	2.87901
miR-1295	3.96327	5.47987	11.5794
miR-1306	3.93373	5.96566	3.70097
miR-1304	3.91892	3.05095	1.24835
miR-2277-3p	3.87463	5.61611	1.83269
miR-3175	3.86635	1.45736	2.69223
miR-346	3.84448	1.10781	3.81024
miR-1284	3.79203	4.02252	3.04351
miR-338-5p	3.76249	4.8489	4.98984
miR-3173	3.64668	0	0.350052
miR-449b	3.59717	1.03969	1.51327
miR-3163	3.4973	1.03969	2.36933
miR-124	3.47544	0.553904	0
miR-1245	3.44188	9.28013	0.369613
miR-618	3.43657	3.05095	14.4367
miR-3675-5p	3.42298	2.56516	0.488807
miR-3944	3.40703	0.553904	0.368971
miR-514	3.23049	4.5083	13.8855
miR-548d-3p	3.21393	4.29499	1.86576
miR-939	3.14185	1.52547	0.598629
miR-3136	3.10237	7.55925	2.82149
miR-1252	3.03799	0.485785	1.38941
miR-3200-3p	3.0244	3.80921	2.90163
miR-1265	2.97061	0	0
miR-600	2.97061	0	0.196395
miR-551a	2.94874	1.10781	0.301061
miR-1229	2.90159	4.15876	4.65182
miR-3130-3p	2.89628	0	0.289857
miR-3183	2.77811	0	0.255758
miR-616	2.70379	0	0.744479
miR-577	2.6902	0.553904	0.131736
miR-3652	2.59328	0	0.929833
miR-3917	2.59328	0.485785	1.02599
miR-548q	2.53255	4.92597	5.41677
miR-1266	2.51129	3.74109	0.195274
miR-612	2.48412	0.485785	0
miR-122	2.32585	0.553904	2.27308
miR-1193	2.23782	0	0.508173
miR-1225-5p	2.23782	0	0.260913
miR-1915	2.23782	0	0.135911
miR-202	2.23782	0.553904	0.200429
miR-3146	2.23782	0	0.302699
miR-3201	2.23782	0	0
miR-3679-3p	2.23782	3.4005	0.880456
miR-488	2.23782	2.42893	4.84296
miR-891a	2.23782	0	0.586166
miR-362-3p	2.15522	20.0355	30.394
miR-3162	2.11977	0.553904	0.264593
miR-3159	2.00585	0.485785	4.91012
miR-492	1.97631	1.66171	0
miR-3189	1.97101	2.49704	0.158121
miR-3667-3p	1.82102	7.89984	0.210647
miR-3691	1.79977	2.49704	2.22985
miR-548g	1.79977	1.03969	1.1837
miR-590-5p	1.78618	32.2985	9.95143
miR-3190	1.7779	0.97157	1.64124
miR-545	1.67226	52.9058	4.07458
miR-548u	1.65867	2.49704	2.05374
miR-3622a-3p	1.65039	1.10781	0.6211
miR-1299	1.6368	0.97157	15.2739
miR-3143	1.61494	0.485785	1.877
miR-585	1.60727	0.485785	15.6346
miR-3161	1.60666	0	2.36269
miR-3617	1.60666	3.18719	5.02969
miR-642b	1.59307	0	0
miR-3675-3p	1.5801	0.97157	0.353587
miR-544	1.48743	4.15876	2.07183
miR-3160	1.44431	1.45736	1.99659
miR-1234	1.43603	0.485785	1.18964
miR-548x	1.43072	3.11907	3.20366
miR-676	1.42183	1.10781	2.8707
miR-3166	1.40885	1.03969	0.0453036
miR-3121	1.29493	0	0.244264
miR-3929	1.29493	0	0.999186
miR-3171	1.28135	1.10781	0.483551
miR-491-3p	1.28135	2.42893	1.48847
miR-548a-3p	1.28135	0	0.76162
miR-3199	1.27307	2.98283	2.48091
miR-1260	1.25948	0	0.207458
miR-2116	1.25948	8.4627	5.85435
miR-548aa	1.25948	3.60485	3.53664
miR-610	1.25948	1.59359	0.230494
miR-943	1.25948	2.07938	0.628071
miR-153	1.23761	2.21562	16.436
miR-23c	1.23761	3.46861	9.56313
miR-383	1.23761	0.553904	0
miR-509-5p	1.23761	0.97157	2.5007
miR-1286	1.13197	0.485785	0.55077
miR-219-5p	1.11011	3.67297	4.67862
miR-1236	1.08824	2.07938	0.462422
miR-3150	1.08824	1.10781	1.14344
miR-139-3p	1.08057	0	1.18377
miR-3125	1.08057	0	0.877287
miR-3150b	1.0534	1.10781	0.833326
miR-3155	1.0534	1.52547	0.104667
miR-2115	0.917609	5.47987	6.78126
miR-3934	0.917609	2.07938	2.1286
miR-1257	0.904023	0	0
miR-513a-5p	0.904023	0.485785	1.10876
miR-581	0.904023	4.15876	1.10612
miR-1911	0.895742	0	0.0976369
miR-933	0.895742	0.97157	1.19784
miR-3074	0.882156	0	0.155125
miR-3133	0.882156	3.9544	0.855704
miR-3149	0.754648	0.97157	1.02081
miR-3179	0.754648	0.485785	0.680201
miR-579	0.754648	0	1.24007
miR-885-5p	0.732782	2.7014	0.336509
miR-1233	0.710915	0.553904	0.325793
miR-2278	0.710915	2.01126	0.35855
miR-548t	0.710915	2.42893	1.88891
miR-550b	0.710915	0.553904	0
miR-1302	0.540285	2.1475	2.71083
miR-1321	0.540285	0	0
miR-1825	0.540285	0	0.0453036
miR-2113	0.540285	0.485785	0.867455
miR-216a	0.540285	2.07938	9.0601
miR-3148	0.540285	0	0.144578
miR-3194	0.540285	2.1475	1.55572
miR-3685	0.540285	0.553904	0.0453036
miR-3919	0.540285	0	0
miR-3925	0.540285	2.42893	5.84557
miR-4270	0.540285	0	0
miR-650	0.540285	0	0
miR-3126-3p	0.526698	0	0.388615
miR-3202	0.526698	0.485785	0.648407
miR-323b-5p	0.526698	0	0.105788
miR-3714	0.526698	0	0
miR-3920	0.526698	0	1.20614
miR-3941	0.526698	0	0.4114
miR-502-5p	0.526698	0	0.191931
miR-513b	0.526698	0.485785	0.573516
miR-549	0.526698	1.52547	2.35027
miR-556-3p	0.526698	1.10781	0.903753
miR-570	0.526698	2.21562	4.70766
miR-597	0.526698	0	0.508712
miR-663	0.526698	0	0.309921
miR-1244	0.377324	1.59359	0.124706
miR-1293	0.377324	1.03969	0.223981
miR-2114	0.377324	3.11907	4.88011
miR-3120	0.377324	0	0.276314
miR-3134	0.377324	0.553904	0.124706
miR-3135	0.377324	0	0.369452
miR-3141	0.377324	1.03969	0.508569
miR-3153	0.377324	0	0
miR-3611	0.377324	2.98283	3.17878
miR-3616-5p	0.377324	0.553904	0.0906072
miR-3938	0.377324	0	3.19945
miR-556-5p	0.377324	5.75235	2.05519
miR-761	0.377324	0	0.0453036
miR-1178	0.355457	0	0
miR-1179	0.355457	0	0.843096
miR-1250	0.355457	1.10781	0.365772
miR-1289	0.355457	0	0.72563
miR-1297	0.355457	0.485785	0.65087
miR-137	0.355457	1.10781	16.338
miR-1909	0.355457	0.553904	0.58155
miR-3116	0.355457	0	0.515017
miR-3181	0.355457	0	0.362255
miR-320e	0.355457	0	1.03039
miR-3659	0.355457	0.485785	0.211575
miR-3668	0.355457	1.59359	0.60733
miR-3939	0.355457	2.56516	0.948014
miR-4254	0.355457	0	0.151091
miR-509-3-5p	0.355457	0.485785	3.98516
miR-513a-3p	0.355457	0	0.191931
miR-661	0.355457	0	0.144578
miR-892b	0.355457	0	0
miR-1181	0	0	0.0523333
miR-1202	0	0	0.144578
miR-1204	0	0	0
miR-1207-5p	0	0	0.209333
miR-1208	0	0	0.0453036
miR-1224-3p	0	0	0
miR-1224-5p	0	0.553904	0.189882
miR-1225-3p	0	0	0
miR-1231	0	0	0
miR-1238	0	0	0.0453036
miR-1243	0	0	0.131736
miR-1251	0	0	0.65415
miR-1256	0	0	0.0453036
miR-1258	0	0	0.461858
miR-1263	0	0	0
miR-1267	0	0	0
miR-1272	0	0	0.0523333
miR-1273c	0	0	1.9989
miR-1277	0	0.97157	1.89235
miR-1282	0	0.553904	0
miR-1288	0	0	0.151091
miR-1298	0	1.59359	0.0453036
miR-1322	0	0	0
miR-133b	0	0	0.18519
miR-1469	0	0	0.0906072
miR-1471	0	0	0
miR-1537	0	0.553904	0.142941
miR-1827	0	0	0.0453036
miR-1912	0	0	0
miR-1913	0	0.553904	0.203424
miR-1914	0	0	0.627613
miR-198	0	0.553904	0.151091
miR-2054	0	0.485785	0
miR-206	0	0	0
miR-2117	0	0	0.191931
miR-216b	0	0	0.309921
miR-217	0	0	0.903531
miR-219-2-3p	0	0	0
miR-2355-3p	0	1.59359	0.211139
miR-297	0	0	0.0453036
miR-298	0	0.553904	0
miR-300	0	0	0
miR-302a	0	0	0
miR-302b	0	0	0
miR-302d	0	0	0.0523333
miR-3115	0	0.485785	0.135911
miR-3118	0	0.485785	0.609432
miR-3122	0	0	0
miR-3124	0	0	0.871924
miR-3128	0	1.03969	1.64938
miR-3129	0	1.66171	0.722147
miR-3131	0	0.553904	0
miR-3132	0	0	0
miR-3137	0	0	0.135911
miR-3140	0	0	0.584291
miR-3144-3p	0	4.71266	1.1275
miR-3144-5p	0	0	0.291036
miR-3152	0	0	0
miR-3164	0	0	0
miR-3167	0	0	0.165343
miR-3170	0	0	0.144578
miR-3186-3p	0	0	0
miR-3191	0	0	0.668674
miR-3192	0	0.485785	0
miR-3193	0	0	0
miR-3197	0	1.59359	0.0523333
miR-3200-5p	0	0	0.0453036
miR-3606	0	0.553904	0.191931
miR-3610	0	0	0.184069
miR-3612	0	0	0.189224
miR-3616-3p	0	2.21562	0.301753
miR-3619	0	0	0.234528
miR-3621	0	0	0.0523333
miR-3622b-3p	0	0	0
miR-3646	0	0	0
miR-3650	0	0	0
miR-3654	0	0.553904	0.165343
miR-3655	0	0	0
miR-3657	0	0	0
miR-3662	0	0	0.0453036
miR-3663-3p	0	0	0.0523333
miR-3663-5p	0	0	0
miR-3665	0	0	0
miR-3667-5p	0	2.56516	0.105788
miR-3672	0	0	0
miR-3674	0	0	0.0453036
miR-3678-3p	0	0	0.0523333
miR-3678-5p	0	0	0.210647
miR-3680	0	1.03969	0.722129
miR-3681	0	0.553904	1.64569
miR-3682	0	0	0
miR-3683	0	0	0
miR-3684	0	0	0.5095
miR-3689a-3p	0	1.03969	0
miR-3692	0	0.485785	0
miR-3713	0	0.485785	0
miR-374c	0	0	0
miR-384	0	0	0
miR-3907	0	0	0
miR-3910	0	0.485785	0.105788
miR-3911	0	0.485785	0.109822
miR-3914	0	0	0.109822
miR-3921	0	0	0.165343
miR-3922	0	0.485785	0.352037
miR-3923	0	0	0
miR-3924	0	0	0
miR-3926	0	0	0
miR-3936	0	0.485785	0.536106
miR-3937	0	0	0.184069
miR-3943	0	0.553904	0.244746
miR-4257	0	0	0
miR-4264	0	0.553904	0
miR-4267	0	0	0
miR-4269	0	0	0
miR-4288	0	0	0
miR-4290	0	1.10781	0
miR-4293	0	0	0.0453036
miR-4296	0	0	0
miR-4298	0	0	0.421294
miR-4306	0	0	0.151091
miR-4307	0	0	0
miR-4311	0	0	0
miR-4312	0	0	0
miR-4313	0	0	0
miR-4318	0	0	0.0523333
miR-4321	0	0	0
miR-4323	0	0	0
miR-4324	0	0	0.217676
miR-4327	0	0	0.0453036
miR-448	0	0	0.0794029
miR-450b-3p	0	1.52547	0.0976369
miR-499-3p	0	0.553904	0
miR-506	0	0	0
miR-507	0	0	0.124706
miR-510	0	0	0.334872
miR-514b-3p	0	0.97157	0.229373
miR-514b-5p	0	0	0.32701
miR-516a-3p	0	0.553904	0.0906072
miR-520h	0	1.03969	0
miR-544b	0	0	0.0906072
miR-548a-5p	0	0	0.475265
miR-548c-3p	0	1.10781	0.0453036
miR-548v	0	1.03969	0.492581
miR-552	0	0	0.723057
miR-554	0	0	0.165343
miR-559	0	0	0
miR-562	0	0	0
miR-564	0	0	0
miR-566	0	0	0
miR-567	0	0.485785	0
miR-568	0	0	0.0794029
miR-569	0	0	0.0794029
miR-572	0	0	0
miR-575	0	0	0
miR-586	0	0	0.441658
miR-588	0	0	0
miR-591	0	1.03969	0
miR-592	0	0.485785	1.80551
miR-599	0	0	0
miR-602	0	0	0
miR-603	0	0	0.0523333
miR-607	0	1.10781	0
miR-622	0	1.10781	0
miR-624	0	1.03969	0.691077
miR-631	0	0	0
miR-632	0	0.553904	0
miR-637	0	0	0
miR-639	0	0	0.165343
miR-642a	0	2.63328	0.496029
miR-643	0	1.10781	0.215609
miR-646	0	0	0.0794029
miR-649	0	0	0
miR-657	0	0	0
miR-658	0	0	0
miR-659	0	0.485785	0.275165
miR-762	0	0.485785	0.242215
miR-764	0	0	0
miR-765	0	0	0.667525
miR-875-3p	0	0	0
miR-875-5p	0	0	0
miR-888	0	0	0
miR-890	0	0	0
miR-892a	0	0	0.105788
miR-921	0	0	0
miR-922	0	0	0.0906072
miR-935	0	2.07938	0
miR-936	0	0	0.18519
miR-938	0	0	0

## Sheet: ETP - Top 100 miRNAs
Supplementary Data S2b. Electively terminated pregnancies (ETP, 1st trimester) – top 100 microRNAs with the highest expression levels in chorionic villous samples. C19MC, chromosome 19 placenta-specific imprinted miRNA cluster; C14MC, chromosome 14 placenta-specific imprinted miRNA cluster; C19, miR-371-3 placental gene miRNA cluster
microRNA	Mean normalized read counts	Cluster	Notes
miR-3182	983081
miR-30d	495855
miR-181a	445539
miR-92a	383945
miR-22	366976
miR-26a	274698
miR-512-3p	251649	C19MC	paternally expressed in placenta
miR-143	206534
miR-127-3p	153671	C14MC	maternally expressed in placenta
miR-191	142398
miR-516b	141492	C19MC	paternally expressed in placenta
miR-518b	117152	C19MC	paternally expressed in placenta
miR-27b	114057
miR-515-5p	96298.9	C19MC	paternally expressed in placenta
miR-125a-5p	95356.6
miR-1323	91347.7	C19MC	paternally expressed in placenta
miR-486-5p	89177.6
miR-99b	73937.5
miR-148a	69684.6
miR-30a	68590.2
miR-516a-5p	52332.7	C19MC	paternally expressed in placenta
miR-21	45357.3
miR-26b	44891.5
miR-10a	34688.9
miR-517a	32946.6	C19MC	paternally expressed in placenta
miR-378	32830.1
miR-205	30195.7
miR-222	27989.2
miR-320a	27949.7
miR-27a	25491.8
miR-423-3p	23509.9
miR-10b	21786.9
miR-520a-3p	21702.7	C19MC	paternally expressed in placenta
miR-30b	21533.2
miR-30e	20204.1
miR-518e	19881	C19MC	paternally expressed in placenta
miR-526b	18634.2	C19MC	paternally expressed in placenta
miR-519c-3p	18407.2	C19MC	paternally expressed in placenta
let-7a	18221.7
miR-410	16926.6	C14MC	maternally expressed in placenta
miR-182	16441.9
miR-23b	15902.2
miR-16	15505.6
miR-483-3p	15204
miR-186	15183
miR-100	15095.7
miR-518a-3p	15082.9	C19MC	paternally expressed in placenta
miR-192	14958.7
miR-518c	14821.7	C19MC	paternally expressed in placenta
miR-151-3p	14702.4
miR-141	14267.3
miR-518f	13760.7	C19MC	paternally expressed in placenta
miR-423-5p	13545.9
miR-181b	13512.4
miR-28-3p	13444
miR-30c	12902.2
miR-200c	12246.4
miR-381	12113.3	C14MC	maternally expressed in placenta
miR-92b	11778.2
miR-1283	11319.8	C19MC	paternally expressed in placenta
miR-103	11185.4
miR-151-5p	11167.3
miR-371-5p	10391.1	C19	dominantly placenta expressed
miR-1247	10320.4	C14MC	maternally expressed
miR-523	10155.4	C19MC	paternally expressed in placenta
miR-373	10105.5	C19	dominantly placenta expressed
miR-519d	10038.4	C19MC	paternally expressed in placenta
miR-522	9862.71	C19MC	paternally expressed in placenta
miR-372	9690.31	C19	dominantly placenta expressed
miR-411	9499.89	C14MC	maternally expressed in placenta
miR-431	9474	C14MC	maternally expressed in placenta
miR-520g	8612.05	C19MC	paternally expressed in placenta
miR-525-5p	8600.49	C19MC	paternally expressed in placenta
miR-424	8480.63
miR-584	8404.13
miR-148b	8334.09
miR-199a-5p	8178.33
miR-520d-3p	8110.33	C19MC	paternally expressed in placenta
miR-520d-5p	8030.09	C19MC	paternally expressed in placenta
miR-221	7828.78
miR-130a	7469.31
miR-23a	7457.43
miR-409-3p	7425.61	C14MC	maternally expressed in placenta
miR-654-3p	7248.62	C14MC	maternally expressed in placenta
miR-93	6962.86
miR-25	6606.74
miR-520a-5p	6226.25	C19MC	paternally expressed in placenta
miR-451	6212.62
miR-126	6069.86
let-7f	6029.96
miR-125b	5786.39
miR-483-5p	5750.2
miR-24	5721.03
miR-941	5640.12		human-specific microRNA
miR-517b	5498.99	C19MC	paternally expressed in placenta
miR-519a	5495.03	C19MC	paternally expressed in placenta
miR-149	5435
miR-197	5201.69
miR-335	5046.58
miR-1274b	4996.44

## Sheet: RPL - Top 100 miRNAs
Supplementary Data S2c. Recurrent pregnancy loss (RPL, 1st trimester) – top 100 microRNAs with the highest expression levels in chorionic villous samples. C19MC, chromosome 19 placenta-specific imprinted miRNA cluster; C14MC, chromosome 14 placenta-specific imprinted miRNA cluster; C19, miR-371-3 placental gene miRNA cluster
microRNA	Mean normalized read counts	Cluster	Notes
miR-3182	427223
miR-515-5p	316574	C19MC	paternally expressed in placenta
miR-26a	273011
miR-22	251855
miR-181a	232314
miR-92a	203837
miR-143	171304
miR-512-3p	165455	C19MC	paternally expressed in placenta
miR-30d	151664
miR-30a	126397
miR-27b	125607
miR-30b	108996
miR-21	102826
miR-148a	90034.4
miR-127-3p	88963.2	C14MC	maternally expressed in placenta
miR-518b	74510.4	C19MC	paternally expressed in placenta
miR-516b	73853.8	C19MC	paternally expressed in placenta
miR-26b	69043.4
miR-191	60521.7
miR-519c-3p	50224.7	C19MC	paternally expressed in placenta
miR-526b	46536.7	C19MC	paternally expressed in placenta
miR-517a	44854.3	C19MC	paternally expressed in placenta
miR-27a	43383.4
miR-205	42130.7
miR-424	38881.2
miR-451	36174.2
miR-516a-5p	34642	C19MC	paternally expressed in placenta
miR-10b	31503.3
miR-378	29988.6
miR-125a-5p	27822.6
miR-10a	26923.6
miR-1323	26519.9	C19MC	paternally expressed in placenta
miR-103	26051.5
miR-519d	24988.7	C19MC	paternally expressed in placenta
miR-520a-3p	23095.9	C19MC	paternally expressed in placenta
miR-30c	20988.4
miR-1283	20242.2	C19MC	paternally expressed in placenta
miR-30e	20031.1
miR-373	20020.1	C19
miR-372	19882.3	C19
miR-381	19278.4	C14MC	maternally expressed in placenta
miR-410	18808.6	C14MC	maternally expressed in placenta
miR-186	18727.8
miR-486-5p	18571.4
miR-518c	17983.5	C19MC	paternally expressed in placenta
miR-518a-3p	15086.5	C19MC	paternally expressed in placenta
miR-126	14999.8
let-7a	14501.4
miR-518f	14410.1	C19MC	paternally expressed in placenta
miR-130a	14363.2
miR-525-5p	14349.1	C19MC	paternally expressed in placenta
miR-320a	14265.8
miR-519a	13567.4	C19MC	paternally expressed in placenta
miR-141	13446.2
miR-16	13340
miR-181b	13304.2
miR-222	13296.4
miR-151-3p	12955.7
miR-182	12774.8
miR-192	12263.3
miR-221	12012
miR-584	11800.2
miR-23b	11661
miR-520d-5p	10813.8	C19MC	paternally expressed in placenta
miR-24	10170.8
miR-199a-5p	10138.5
miR-200c	10132.2
miR-101	10122.8
miR-23a	10048.3
miR-19b	10014.9
miR-520d-3p	9955.46	C19MC	paternally expressed in placenta
miR-28-3p	9950.62
miR-520a-5p	9920.78	C19MC	paternally expressed in placenta
miR-520g	9732.1	C19MC	paternally expressed in placenta
miR-93	8908.85
miR-517c	8885.34	C19MC	paternally expressed in placenta
miR-335	8867.59
miR-512-5p	8515.72	C19MC	paternally expressed in placenta
miR-518e	8360.14	C19MC	paternally expressed in placenta
miR-25	8299.62
miR-99b	8257.61
miR-431	8177.62	C14MC	maternally expressed in placenta
miR-148b	8137.7
miR-523	8042.23	C19MC	paternally expressed in placenta
miR-149	7988.98
miR-515-3p	7876.19	C19MC	paternally expressed in placenta
miR-411	7197.09	C14MC	maternally expressed in placenta
miR-371-5p	7139.7	C19
miR-140-3p	6461.78
miR-145	6166.44
miR-483-3p	6155.78
miR-525-3p	6135.64	C19MC	paternally expressed in placenta
miR-522	5977.49	C19MC	paternally expressed in placenta
miR-151-5p	5813.26
miR-9	5760.76
miR-3168	5475.33
miR-224	5387.77
miR-532-5p	5206.99
miR-520c-3p	5030.82	C19MC	paternally expressed in placenta
miR-193b	4899.71

## Sheet: Term norm - Top 100 miRNAs
Supplementary Data S2d. Normal term pregnancy (Term norm, 3rd trimester) – top 100 microRNAs with the highest expression levels in placental samples. C19MC, chromosome 19 placenta-specific imprinted miRNA cluster; C14MC, chromosome 14 placenta-specific imprinted miRNA cluster
microRNA	Mean normalized read counts	Cluster	Notes
miR-143	1.22972e+06
miR-181a	638668
miR-26a	485570
miR-22	470634
miR-30d	290505
miR-27b	245180
miR-30a	219533
miR-125a-5p	183754
miR-92a	158926
miR-516b	145666	C19MC	paternally expressed in placenta
miR-21	140138
miR-3182	129570
miR-100	114078
miR-512-3p	114043	C19MC	paternally expressed in placenta
miR-99b	110407
miR-486-5p	109582
miR-191	100263
miR-26b	94315.3
miR-516a-5p	93882.6	C19MC	paternally expressed in placenta
let-7a	92747.7
miR-10b	78419.2
miR-515-5p	78148.4	C19MC	paternally expressed in placenta
miR-127-3p	68274.2	C14MC	maternally expressed in placenta
miR-27a	61585.2
miR-141	61285
miR-518b	61246.6	C19MC	paternally expressed in placenta
miR-10a	54578.8
miR-30b	47589.8
miR-1323	47244.9	C19MC	paternally expressed in placenta
miR-517a	40705.4	C19MC	paternally expressed in placenta
miR-126	39029.2
miR-148a	37410.3
miR-451	34085.3
miR-16	33705.9
miR-30e	31346.6
miR-24	27989
miR-103	25712.2
miR-125b	24112.2
miR-186	22632.9
miR-424	22529.5
miR-192	21476.6
miR-23a	21377.4
miR-526b	18910.5	C19MC	paternally expressed in placenta
let-7f	18749.4
miR-518c	18467.7	C19MC	paternally expressed in placenta
miR-30c	17830.9
miR-28-3p	17595
miR-23b	17394.1
miR-221	16488.3
miR-151-5p	15475.9
miR-381	15017.5	C14MC	maternally expressed in placenta
miR-151-3p	14806.2
miR-101	14336
miR-320a	14123.8
miR-200c	13371.1
miR-148b	13174.7
miR-1283	12652.3	C19MC	paternally expressed in placenta
miR-222	12600.5
miR-335	12551.2
miR-181b	12257.2
miR-518e	12018.1	C19MC	paternally expressed in placenta
miR-520a-3p	11584.9	C19MC	paternally expressed in placenta
let-7e	11499.4
miR-525-5p	10998	C19MC	paternally expressed in placenta
miR-205	10695.7
miR-584	10658.6
miR-423-3p	10504.6
miR-411	10447.8	C14MC	maternally expressed in placenta
miR-518a-3p	10335.1	C19MC	paternally expressed in placenta
miR-378	10198.6
miR-29a	10082.4
miR-410	10060.5	C14MC	maternally expressed in placenta
miR-519d	9925.23	C19MC	paternally expressed in placenta
miR-519c-3p	9799.35	C19MC	paternally expressed in placenta
miR-517b	9354.73	C19MC	paternally expressed in placenta
miR-130a	8738.97
miR-518f	8695.96	C19MC	paternally expressed in placenta
miR-519a	7973.78	C19MC	paternally expressed in placenta
miR-140-3p	7791.11
miR-520d-5p	7779.02	C19MC	paternally expressed in placenta
miR-182	7649.62
miR-517c	7556.5	C19MC	paternally expressed in placenta
miR-25	7043.02
miR-181c	6606.61
miR-224	6511.34
miR-199a-5p	6476.28
miR-532-5p	6248.2
miR-146b-5p	6224.82
miR-520g	5926.5	C19MC	paternally expressed in placenta
miR-93	5761.44
miR-522	5627.6	C19MC	paternally expressed in placenta
miR-145	5598.07
miR-423-5p	5435.29
miR-92b	5307.94
miR-654-3p	4974.65	C14MC	maternally expressed in placenta
miR-136	4973.65	C14MC	maternally expressed in placenta
let-7g	4956.45
miR-520a-5p	4879.84	C19MC	paternally expressed in placenta
miR-523	4811.75	C19MC	paternally expressed in placenta
let-7i	4557.7
