# Supplementary material for: RNA sequencing of chorionic villi from recurrent pregnancy loss patients reveals impaired function of basic nuclear and cellular machinery
Source: Sci Rep. 2016 Dec 8;6:38439. doi: 10.1038/srep38439 (PMC5143936; doi:10.1038/srep38439)
Supplement: Supplementary Dataset 3 [file srep38439-s4.xls]

## Sheet: S3a. RNA-Seq
Supplementary Data S3a - Differentially expressed genes between 1st trimester electively terminated pregnancies (ETP) and recurrent pregnancy loss (RPL). Genes with DESeq adjusted P value <0.1 and DESeq2 adjusted P value < 0.05 are given. Genes are ordered by DESeq P value.
		DESeq			DESeq2
Ensembl id	Gene	log2(Fold Change)	P	adjusted P	log2(Fold Change)	lfcSE*	P	adjusted P
ENSG00000152954	NRSN1	3.36748	8.52383e-15	1.26016e-10	3.16923	0.267925	2.77082e-32	8.19275e-29
ENSG00000199916	RMRP	-4.1757	3.2678e-13	2.41556e-09	-3.86777	0.277953	5.12225e-44	7.57273e-40
ENSG00000209582	SNORA48	-4.13099	6.41592e-12	3.16177e-08	-3.69664	0.323666	3.2786e-30	6.05886e-27
ENSG00000196176	HIST1H4A	-4.04841	1.11422e-11	3.38312e-08	-3.35702	0.391456	9.84671e-18	5.19906e-15
ENSG00000201428	7SK	-5.97645	1.14418e-11	3.38312e-08	-4.63277	0.412257	2.66584e-29	3.94118e-26
ENSG00000201816	SNORA73	-7.88366	4.0752e-11	1.00413e-07	-3.97393	0.49718	1.31753e-15	4.52984e-13
ENSG00000252350	RNaseP_nuc	-4.89962	6.56026e-11	1.38553e-07	-3.98085	0.399508	2.18213e-23	1.79226e-20
ENSG00000239224	Metazoa_SRP	-5.32152	8.16084e-11	1.50812e-07	-4.67514	0.338384	2.03799e-43	1.50648e-39
ENSG00000222386	7SK	-6.82086	1.36653e-10	2.24475e-07	-4.7905	0.441468	1.96602e-27	2.23582e-24
ENSG00000251791	SCARNA6	-4.52115	2.7158e-10	4.01504e-07	-3.88401	0.361624	6.57038e-27	6.47577e-24
ENSG00000184357	HIST1H1B	-3.26969	1.20106e-09	1.61422e-06	-2.83132	0.359946	3.66301e-15	1.12821e-12
ENSG00000241175	Metazoa_SRP	-5.96529	1.82908e-09	2.25343e-06	-4.70001	0.403442	2.30034e-31	5.66804e-28
ENSG00000242696	Metazoa_SRP	-4.06821	3.11327e-09	3.54051e-06	-3.75559	0.287611	5.72839e-39	2.82295e-35
ENSG00000200794	7SK	-8.00068	6.1879e-09	6.53442e-06	-4.33261	0.480827	2.04652e-19	1.26066e-16
ENSG00000243905	Metazoa_SRP	-4.18086	6.78382e-09	6.68614e-06	-3.6698	0.338841	2.46933e-27	2.60761e-24
ENSG00000162511	LAPTM5	2.85108	8.43818e-09	7.79688e-06	2.06843	0.50316	3.94161e-05	0.0016009
ENSG00000201348	RNU105B	-8.53935	1.23296e-08	1.07224e-05	-4.38201	0.486036	1.95396e-19	1.25597e-16
ENSG00000200087	SNORA73B	-6.902	1.68927e-08	1.38746e-05	-4.85834	0.445151	9.89098e-28	1.21857e-24
ENSG00000252465	RNase_MRP	-4.33409	2.6599e-08	2.06968e-05	-3.73449	0.35907	2.46752e-25	2.27999e-22
ENSG00000196226	HIST1H2BB	-4.06321	2.95627e-08	2.18527e-05	-3.21879	0.419274	1.62781e-14	4.37555e-12
ENSG00000222706	7SK	-5.64918	5.54536e-08	3.82977e-05	-4.29378	0.424424	4.65742e-24	4.05031e-21
ENSG00000168298	HIST1H1E	-2.91233	5.69906e-08	3.82977e-05	-2.61885	0.32115	3.5034e-16	1.39984e-13
ENSG00000258486	RN7SL1	-3.1115	6.30912e-08	4.05539e-05	-2.86632	0.28829	2.71978e-23	2.11628e-20
ENSG00000240233	Metazoa_SRP	-4.99688	7.57999e-08	4.66928e-05	-4.20249	0.37432	3.00508e-29	4.03882e-26
ENSG00000256018	HIST1H3G	-3.91559	1.55954e-07	9.22251e-05	-3.1771	0.406174	5.19775e-15	1.50674e-12
ENSG00000239247	Metazoa_SRP	-7.14943	1.74469e-07	9.92057e-05	-4.49834	0.460229	1.45386e-22	1.0747e-19
ENSG00000201793	RN7SKP9	-3.09622	1.95517e-07	0.000105788	-2.75772	0.331328	8.56015e-17	4.08236e-14
ENSG00000124575	HIST1H1D	-2.7915	2.03441e-07	0.000105788	-2.52447	0.314381	9.75156e-16	3.51627e-13
ENSG00000202512	7SK	-4.4796	2.07511e-07	0.000105788	-3.69521	0.390196	2.79481e-21	1.87811e-18
ENSG00000252481	SCARNA13	-3.36582	2.77691e-07	0.000132726	-2.8926	0.366694	3.06306e-15	9.63496e-13
ENSG00000196878	LAMB3	2.50304	2.82136e-07	0.000132726	1.90528	0.480001	7.20762e-05	0.0026117
ENSG00000202198	RN7SK	-2.79258	2.87285e-07	0.000132726	-2.54108	0.306312	1.07911e-16	4.98548e-14
ENSG00000200197	RNU1-21P	-7.56548	3.58291e-07	0.000160514	-3.64075	0.503315	4.7055e-13	1.02303e-10
ENSG00000210082	MT-RNR2	-9.4719	4.19313e-07	0.000182327	-5.29342	0.467751	1.08414e-29	1.78089e-26
ENSG00000199831	7SK	-6.16552	5.82193e-07	0.000245918	-3.98194	0.468728	1.97611e-17	1.00741e-14
ENSG00000188987	HIST1H4D	-3.88191	7.78509e-07	0.000315804	-3.10047	0.415835	8.91923e-14	2.12681e-11
ENSG00000240869	Metazoa_SRP	-2.86839	7.96093e-07	0.000315804	-2.59104	0.315616	2.22141e-16	9.38325e-14
ENSG00000238881	SCARNA2	-2.56306	8.11725e-07	0.000315804	-2.26809	0.340674	2.7823e-11	4.57039e-09
ENSG00000244022	NA	-6.45448	9.62343e-07	0.000364802	-4.88618	0.421878	5.08684e-31	1.07434e-27
ENSG00000200792	SNORA80	-4.45372	1.01959e-06	0.000372825	-3.35555	0.440202	2.48307e-14	6.44031e-12
ENSG00000199347	RNU5E-1	-5.32423	1.03394e-06	0.000372825	-3.37069	0.483971	3.29199e-12	6.23958e-10
ENSG00000126247	CAPNS1	2.10257	1.14919e-06	0.000404516	1.96868	0.269764	2.92551e-13	6.46845e-11
ENSG00000222784	7SK	-4.69229	1.50291e-06	0.000511724	-3.37573	0.454553	1.11523e-13	2.57619e-11
ENSG00000206597	SNORA57	-5.11482	1.52299e-06	0.000511724	-3.79928	0.441504	7.6118e-18	4.16788e-15
ENSG00000211459	MT-RNR1	-8.38756	1.59068e-06	0.000522592	-3.93188	0.502128	4.86237e-15	1.43771e-12
ENSG00000019582	CD74	2.91803	1.69875e-06	0.000545962	3.00398	0.385599	6.67881e-15	1.86301e-12
ENSG00000100979	PLTP	2.13322	1.95813e-06	0.000605694	1.84689	0.380151	1.18387e-06	8.21704e-05
ENSG00000125730	C3	2.79357	1.96654e-06	0.000605694	2.06669	0.494911	2.9682e-05	0.00126461
ENSG00000256618	MTRNR2L1	-9.13599	2.04308e-06	0.000616427	-3.93654	0.503927	5.64131e-15	1.60387e-12
ENSG00000221716	SNORA11	-5.64472	2.48345e-06	0.000734305	-3.48461	0.488289	9.58325e-13	2.02398e-10
ENSG00000201229	SNORA63	-5.37642	2.9402e-06	0.000852312	-2.99446	0.508566	3.90765e-09	4.65892e-07
ENSG00000185130	HIST1H2BL	-4.08418	3.01955e-06	0.000858482	-3.22425	0.421136	1.91701e-14	5.06091e-12
ENSG00000241333	Metazoa_SRP	-4.93046	3.24976e-06	0.0009065	-3.56899	0.451763	2.78576e-15	8.95319e-13
ENSG00000244389	Metazoa_SRP	-5.25833	3.62171e-06	0.000991544	-3.72568	0.455818	2.99307e-16	1.22915e-13
ENSG00000181017	OR56B2P	-7.25588	3.78277e-06	0.00101681	-3.2221	0.515793	4.18697e-10	5.7315e-08
ENSG00000239437	Metazoa_SRP	-2.7284	4.5051e-06	0.00118935	-2.44138	0.326666	7.80051e-14	1.95462e-11
ENSG00000240379	Metazoa_SRP	-3.17696	4.89828e-06	0.00125369	-2.79429	0.344899	5.41677e-16	2.00204e-13
ENSG00000158747	NBL1	2.42443	4.93119e-06	0.00125369	1.75849	0.502275	0.00046343	0.0113058
ENSG00000198327	HIST1H4F	-3.12139	5.00323e-06	0.00125369	-2.53172	0.411116	7.3598e-10	9.71494e-08
ENSG00000240606	Metazoa_SRP	-4.77043	5.5481e-06	0.00136705	-3.62592	0.434726	7.38518e-17	3.63942e-14
ENSG00000180596	HIST1H2BC	-2.4183	5.72483e-06	0.00138747	-2.17439	0.322576	1.57632e-11	2.80775e-09
ENSG00000256222	MTRNR2L3	-7.65238	6.10292e-06	0.00145525	-5.40761	0.436654	3.18316e-35	1.17649e-31
ENSG00000206838	SNORA5A	-2.86635	6.4145e-06	0.00148611	-2.51611	0.351042	7.63469e-13	1.63581e-10
ENSG00000221491	SNORA34	-4.66935	6.43337e-06	0.00148611	-3.50797	0.439692	1.48451e-15	4.98796e-13
ENSG00000200795	RNU4-1	-9.65462	6.85126e-06	0.00155829	-3.5806	0.514641	3.46445e-12	6.48334e-10
ENSG00000222969	RN7SKP8	-3.00205	7.05135e-06	0.0015795	-2.6229	0.351919	9.11478e-14	2.13894e-11
ENSG00000200182	TERC	-2.40118	7.94556e-06	0.00172844	-1.98587	0.402937	8.28706e-07	6.15658e-05
ENSG00000223001	U2	-9.83478	7.95008e-06	0.00172844	-3.38817	0.519622	7.00922e-11	1.10239e-08
ENSG00000168242	HIST1H2BI	-4.05275	8.5534e-06	0.00183266	-3.09337	0.438028	1.64091e-12	3.23455e-10
ENSG00000244692	Metazoa_SRP	-4.95495	9.13389e-06	0.00192908	-3.64483	0.443543	2.07734e-16	9.30646e-14
ENSG00000201010	7SK	-4.67852	9.31858e-06	0.00194037	-3.53	0.43363	3.9337e-16	1.53042e-13
ENSG00000201772	SNORA5C	-2.67816	9.93316e-06	0.00200571	-2.44053	0.307563	2.10378e-15	6.91161e-13
ENSG00000206823	SNORA24	-4.12175	9.98281e-06	0.00200571	-3.12574	0.4406	1.30019e-12	2.59757e-10
ENSG00000222685	7SK	-4.88552	1.00394e-05	0.00200571	-3.5897	0.442738	5.14856e-16	1.9517e-13
ENSG00000203813	HIST1H3H	-3.82012	1.11991e-05	0.00220757	-2.98521	0.428165	3.12222e-12	6.07355e-10
ENSG00000240750	Metazoa_SRP	-3.96892	1.40312e-05	0.00272944	-3.18437	0.412349	1.14062e-14	3.12276e-12
ENSG00000255633	MTRNR2L9	-8.50135	1.52506e-05	0.00292811	-4.07683	0.496577	2.21444e-16	9.38325e-14
ENSG00000208506	RNU4ATAC	-5.30779	1.72144e-05	0.00326279	-3.04999	0.50406	1.44082e-09	1.80518e-07
ENSG00000087086	FTL	1.89486	2.09607e-05	0.00392258	1.62818	0.387579	2.65871e-05	0.00116291
ENSG00000183598	HIST2H3D	-2.72784	2.50286e-05	0.00462529	-2.3457	0.369489	2.17456e-10	3.15184e-08
ENSG00000197459	HIST1H2BH	-3.22877	2.54631e-05	0.00464748	-2.53113	0.430453	4.09861e-09	4.84751e-07
ENSG00000124635	HIST1H2BJ	-3.45521	2.70627e-05	0.0048792	-2.78218	0.413702	1.75472e-11	3.0883e-09
ENSG00000197238	HIST1H4J	-2.92405	2.85813e-05	0.00509092	-2.40582	0.404425	2.70205e-09	3.24773e-07
ENSG00000241529	Metazoa_SRP	-5.52656	2.91551e-05	0.00513129	-4.18185	0.430934	2.89477e-22	2.03792e-19
ENSG00000187837	HIST1H1C	-2.06528	3.19902e-05	0.00556404	-1.85287	0.326375	1.36972e-08	1.43616e-06
ENSG00000197846	HIST1H2BF	-3.38923	3.29037e-05	0.00565637	-2.74791	0.409706	1.98638e-11	3.4549e-09
ENSG00000200312	7SK	-2.95296	3.56489e-05	0.00605786	-2.54381	0.365115	3.23475e-12	6.21071e-10
ENSG00000213051	RP4-635A23.2	-3.28167	3.98895e-05	0.00664265	-2.48291	0.449277	3.2675e-08	3.19912e-06
ENSG00000064601	CTSA	1.48832	3.99889e-05	0.00664265	1.26641	0.396334	0.00139676	0.0250603
ENSG00000252010	SCARNA5	-4.23549	4.11715e-05	0.00676311	-3.32411	0.423093	3.94467e-15	1.19016e-12
ENSG00000107438	PDLIM1	2.01319	4.35087e-05	0.00706849	1.77102	0.360951	9.27047e-07	6.75146e-05
ENSG00000240794	NA	1.59774	4.63174e-05	0.00744301	1.46648	0.305058	1.53048e-06	0.000103318
ENSG00000207008	SNORA54	-3.40779	4.91313e-05	0.0078103	-2.99552	0.335111	3.93077e-19	2.3245e-16
ENSG00000168274	HIST1H2AE	-3.07355	4.98887e-05	0.00784633	-2.48572	0.413221	1.79376e-09	2.20991e-07
ENSG00000197837	HIST4H4	-2.31801	5.04632e-05	0.00785314	-2.03876	0.347843	4.59713e-09	5.35149e-07
ENSG00000242315	Metazoa_SRP	-5.13722	6.19288e-05	0.00953703	-3.84785	0.435676	1.02903e-18	5.85122e-16
ENSG00000240317	Metazoa_SRP	-4.71014	6.4393e-05	0.0097751	-3.39178	0.454497	8.47567e-14	2.05417e-11
ENSG00000222414	U2	-6.63293	6.47971e-05	0.0097751	-3.56832	0.502033	1.17966e-12	2.38905e-10
ENSG00000252835	SCARNA21	-2.86403	6.64184e-05	0.00991848	-2.48168	0.36118	6.37398e-12	1.14918e-09
ENSG00000182611	HIST1H2AJ	-3.8235	7.33864e-05	0.0108274	-2.8384	0.451785	3.329e-10	4.64301e-08
ENSG00000202538	RNU4-2	-9.89519	7.4481e-05	0.0108274	-3.42083	0.518888	4.32102e-11	6.86903e-09
ENSG00000158373	HIST1H2BD	-2.8021	7.4702e-05	0.0108274	-2.36423	0.384452	7.76713e-10	1.01619e-07
ENSG00000184260	HIST2H2AC	-2.94164	8.13548e-05	0.0116772	-2.3989	0.408578	4.32275e-09	5.07203e-07
ENSG00000177733	HNRNPA0	1.70565	8.35706e-05	0.0118799	1.63769	0.215859	3.27789e-14	8.35524e-12
ENSG00000196374	HIST1H2BM	-3.79914	8.74819e-05	0.0123174	-2.85892	0.446355	1.50339e-10	2.22261e-08
ENSG00000198558	HIST1H4L	-4.2096	0.000100628	0.0140348	-3.00901	0.463091	8.15774e-11	1.25055e-08
ENSG00000196787	HIST1H2AG	-3.49071	0.000104017	0.0143718	-2.78881	0.418024	2.53345e-11	4.25619e-09
ENSG00000255823	MTRNR2L8	-7.16687	0.000106246	0.0145439	-3.60088	0.504935	9.93724e-13	2.06918e-10
ENSG00000200783	7SK	-3.40838	0.00010854	0.0147217	-2.75545	0.412416	2.36927e-11	4.02612e-09
ENSG00000200062	U4	-7.7283	0.000114305	0.0153626	-2.54645	0.536691	2.08789e-06	0.000135383
ENSG00000198366	HIST1H3A	-3.94131	0.000117405	0.0156371	-2.9527	0.446949	3.93944e-11	6.33052e-09
ENSG00000243738	Metazoa_SRP	-4.6783	0.000121685	0.0160624	-3.37247	0.451642	8.19693e-14	2.01972e-11
ENSG00000223336	RNU2-6P	-6.93242	0.000124849	0.0163342	-3.51547	0.506882	4.04833e-12	7.48132e-10
ENSG00000201643	SNORA14A	-6.40853	0.000128719	0.0166928	-3.20902	0.512785	3.89893e-10	5.38709e-08
ENSG00000239183	SNORA84	-4.26216	0.000151871	0.019524	-2.67455	0.498072	7.882e-08	7.19305e-06
ENSG00000164897	TMUB1	1.71881	0.000158378	0.020185	1.65958	0.206935	1.05909e-15	3.728e-13
ENSG00000201558	U1	-4.97209	0.000175888	0.0222251	-3.16707	0.487481	8.20505e-11	1.25055e-08
ENSG00000223247	U2	-6.65535	0.000188085	0.0235648	-3.38209	0.509246	3.10779e-11	5.04897e-09
ENSG00000243049	Metazoa_SRP	-3.72955	0.000191473	0.0236329	-2.76072	0.452594	1.06227e-09	1.34227e-07
ENSG00000201098	RNY1	-6.46645	0.000191826	0.0236329	-3.55452	0.499737	1.13724e-12	2.33513e-10
ENSG00000206737	RNU1-5	-4.04373	0.00019555	0.0238926	-2.58903	0.494584	1.65196e-07	1.44512e-05
ENSG00000181649	PHLDA2	1.81078	0.000204086	0.0247312	1.57604	0.372071	2.27677e-05	0.00102108
ENSG00000196966	HIST1H3E	-3.35859	0.000221383	0.0266091	-2.64315	0.427289	6.17638e-10	8.22628e-08
ENSG00000169230	PRELID1	1.86947	0.000227923	0.0270532	1.77146	0.242749	2.93146e-13	6.46845e-11
ENSG00000202058	7SK	-3.14087	0.000228737	0.0270532	-2.59438	0.398691	7.65379e-11	1.19109e-08
ENSG00000109736	MFSD10	1.61812	0.000252228	0.0294209	1.48779	0.301961	8.34696e-07	6.17007e-05
ENSG00000105401	CDC37	1.76233	0.000252736	0.0294209	1.54595	0.364127	2.17978e-05	0.000998413
ENSG00000155252	PI4K2A	1.65976	0.000274348	0.0316872	1.49945	0.327575	4.70718e-06	0.000269732
ENSG00000184825	HIST1H2AH	-3.6799	0.000277799	0.0318371	-2.79225	0.443406	3.02899e-10	4.26482e-08
ENSG00000212464	SNORA12	-3.76692	0.000287011	0.0326398	-2.76195	0.457201	1.53175e-09	1.90297e-07
ENSG00000242355	NA	-4.14091	0.000290418	0.0327751	-2.94635	0.465698	2.50418e-10	3.59436e-08
ENSG00000099960	SLC7A4	1.90406	0.000294171	0.0329471	1.56275	0.430372	0.000282147	0.00775327
ENSG00000224861	YBX1P1	2.37355	0.000318239	0.0353747	1.93803	0.42994	6.55411e-06	0.000362906
ENSG00000184348	HIST1H2AK	-3.69219	0.000328197	0.0362094	-2.65732	0.464773	1.08132e-08	1.16688e-06
ENSG00000198339	HIST1H4I	-3.7624	0.000332615	0.036425	-2.85565	0.442491	1.09243e-10	1.64802e-08
ENSG00000124155	PIGT	1.46352	0.000373533	0.040426	1.38564	0.250662	3.24056e-08	3.19912e-06
ENSG00000108639	SYNGR2	1.38784	0.000374619	0.040426	1.25863	0.323757	0.000101253	0.00344913
ENSG00000222489	SNORA79	-4.11979	0.000389693	0.041748	-2.91053	0.46745	4.77269e-10	6.47335e-08
ENSG00000102882	MAPK3	1.70175	0.000398254	0.0423582	1.57617	0.286946	3.95354e-08	3.79539e-06
ENSG00000243679	RP11-274B21.3	2.21441	0.000406731	0.0429507	1.67455	0.483615	0.00053506	0.0126162
ENSG00000178429	RPS3AP5	2.60876	0.000430272	0.0451145	2.01578	0.469941	1.79126e-05	0.000843373
ENSG00000184270	HIST2H2AB	-2.79768	0.00048204	0.0501865	-2.21862	0.426901	2.02474e-07	1.76081e-05
ENSG00000180573	HIST1H2AC	-1.90455	0.000486644	0.0503115	-1.66425	0.356179	2.97553e-06	0.000179552
ENSG00000234797	RPS3AP6	2.72916	0.000502253	0.0515646	2.21214	0.440815	5.21281e-07	4.12119e-05
ENSG00000212456	U1	-4.01284	0.000509499	0.0518639	-2.40021	0.508807	2.38964e-06	0.000151324
ENSG00000207233	SNORA37	-3.68716	0.0005168	0.0518639	-2.654	0.46478	1.1282e-08	1.20864e-06
ENSG00000128272	ATF4	1.40944	0.000518355	0.0518639	1.31778	0.272626	1.34057e-06	9.26118e-05
ENSG00000239899	Metazoa_SRP	-2.53406	0.000522672	0.0518639	-2.19948	0.360405	1.04217e-09	1.32823e-07
ENSG00000196532	HIST1H3C	-3.31262	0.000522709	0.0518639	-2.43747	0.459302	1.11499e-07	9.99027e-06
ENSG00000239607	Metazoa_SRP	-3.29761	0.000538508	0.0527509	-2.64156	0.416016	2.15785e-10	3.15184e-08
ENSG00000178719	GRINA	1.37256	0.000538784	0.0527509	1.28157	0.275757	3.36062e-06	0.000201147
ENSG00000208892	SNORA49	-3.82536	0.000550849	0.0533861	-2.87759	0.447096	1.22515e-10	1.82955e-08
ENSG00000197982	C1orf122	1.63632	0.000553336	0.0533861	1.49843	0.31372	1.78526e-06	0.000117827
ENSG00000198518	HIST1H4E	-2.75789	0.000556105	0.0533861	-2.23435	0.413842	6.69987e-08	6.22962e-06
ENSG00000111737	RAB35	1.44702	0.000561724	0.0534051	1.38488	0.225994	8.90208e-10	1.14442e-07
ENSG00000187990	HIST1H2BG	-3.73644	0.000563528	0.0534051	-2.88933	0.433979	2.77996e-11	4.57039e-09
ENSG00000159423	ALDH4A1	1.39886	0.000626194	0.058966	1.2802	0.309425	3.51342e-05	0.00144285
ENSG00000147100	SLC16A2	1.99289	0.000680254	0.063363	1.74796	0.362791	1.44942e-06	9.82947e-05
ENSG00000112378	PERP	1.49066	0.000681461	0.063363	1.41165	0.246168	9.78013e-09	1.06316e-06
ENSG00000162998	FRZB	1.79999	0.000730012	0.0674531	1.47638	0.428541	0.000570772	0.0132216
ENSG00000261713	SSTR5-AS1	-2.35824	0.000785343	0.0716698	-2.06229	0.353749	5.54888e-09	6.31036e-07
ENSG00000254768	CTD-2140G10.2	-2.6874	0.000811759	0.0734978	-2.20778	0.401389	3.79024e-08	3.66242e-06
ENSG00000243190	NA	-2.89367	0.000815317	0.0734978	-2.36773	0.405726	5.35401e-09	6.18389e-07
ENSG00000206652	RNU1-1	-3.12323	0.000837039	0.0748161	-2.25622	0.467012	1.35715e-06	9.33214e-05
ENSG00000120738	EGR1	2.05183	0.000846094	0.0748161	1.53411	0.486974	0.00163111	0.0279424
ENSG00000196747	HIST1H2AI	-3.64444	0.000846973	0.0748161	-2.74472	0.447065	8.28201e-10	1.07405e-07
ENSG00000128016	ZFP36	1.82212	0.000850183	0.0748161	1.45773	0.44624	0.00108811	0.0210008
ENSG00000253051	SNORA31	-3.54241	0.000864531	0.075408	-2.52829	0.46939	7.19137e-08	6.64482e-06
ENSG00000132471	WBP2	1.31137	0.000867111	0.075408	1.20316	0.307287	9.02449e-05	0.00316156
ENSG00000131669	NINJ1	1.49351	0.000922501	0.0792922	1.34282	0.333304	5.6062e-05	0.00210361
ENSG00000167468	GPX4	1.50533	0.000937543	0.0801192	1.38127	0.303537	5.34968e-06	0.000304191
ENSG00000243302	RP11-274B21.2	2.27707	0.00101212	0.0859957	1.96369	0.390552	4.95652e-07	3.93963e-05
ENSG00000203814	HIST2H2BF	-2.00972	0.00102434	0.086536	-1.74095	0.364891	1.83176e-06	0.000120359
ENSG00000254285	KRT8P3	1.44592	0.00103021	0.0865375	1.31638	0.316194	3.13818e-05	0.00132179
ENSG00000171860	C3AR1	2.18643	0.00104017	0.0867785	1.53006	0.512346	0.00282294	0.0401019
ENSG00000090339	ICAM1	1.90861	0.00104979	0.0867785	1.6076	0.403551	6.78687e-05	0.00247513
ENSG00000197153	HIST1H3J	-3.71193	0.00105069	0.0867785	-2.73657	0.455438	1.87072e-09	2.28568e-07
ENSG00000104695	PPP2CB	1.49722	0.00105732	0.086841	1.42972	0.22671	2.85609e-10	4.06005e-08
ENSG00000240877	Metazoa_SRP	-3.12817	0.00111932	0.0913504	-2.66786	0.361116	1.49266e-13	3.395e-11
ENSG00000177706	FAM20C	1.90328	0.00112458	0.0913504	1.56187	0.429642	0.000277677	0.00764465
ENSG00000236552	RPL13AP5	1.70537	0.00113978	0.0915731	1.46483	0.38576	0.000146306	0.00462641
ENSG00000188042	ARL4C	1.29317	0.00114136	0.0915731	1.21561	0.262342	3.59191e-06	0.000213264
ENSG00000171236	LRG1	1.57725	0.0011459	0.0915731	1.29215	0.431694	0.00276061	0.0396241
ENSG00000200394	SNORA38B	-7.11466	0.00115468	0.0917788	-2.72763	0.531085	2.80724e-07	2.29294e-05
ENSG00000124693	HIST1H3B	-3.47741	0.00116626	0.0921007	-2.61464	0.448926	5.73771e-09	6.4753e-07
ENSG00000241957	NA	-2.4279	0.00117119	0.0921007	-2.03363	0.392058	2.13655e-07	1.84718e-05
ENSG00000110492	MDK	1.62924	0.00118448	0.0926528	1.39717	0.387399	0.00031029	0.00834059
ENSG00000256045	MTRNR2L10	-6.69195	0.00122573	0.0953747	-2.7442	0.52965	2.20513e-07	1.88443e-05
ENSG00000129667	RHBDF2	1.98538	0.00127276	0.0985156	1.73654	0.369858	2.66389e-06	0.000165475
* - Standard error for DESeq2 log2(fold change)

## Sheet: S3b. Top loci, grouped
id	name	D1_log2FC	D1_pval	D1_padj	D2_log2FC	D2_lfcSE	D2_pval	D2_padj	Function	Previous links with pregnancy complications and potential roles in placental function	References
Genes with increased transcript levels in recurrent pregnancy loss
ENSG00000152954	NRSN1	3.36748	8.52383e-15	1.26016e-10	3.16923	0.267925	2.77082e-32	8.19275e-29	fetal development
ENSG00000019582	CD74	2.91803	1.69875e-06	0.000545962	3.00398	0.385599	6.67881e-15	1.86301e-12	immune response	preterm premature rupture of membranes (PPROM)	Eidem et al. BMC Medical Genomics (2015) 8:27
ENSG00000162511	LAPTM5	2.85108	8.43818e-09	7.79688e-06	2.06843	0.50316	3.94161e-05	0.0016009	protein processing and transport	preterm premature rupture of membranes (PPROM)	Eidem et al. BMC Medical Genomics (2015) 8:27
ENSG00000125730	C3	2.79357	1.96654e-06	0.000605694	2.06669	0.494911	2.9682e-05	0.00126461	immune response	Recurrent pregnancy loss (RPL)	High number of studies in association with RPL, e.g. Petitbarat et al (2015) J Immunol 195(12): 5602-7; Regal et al. (2015) Mol Immunol 201567(1): 56-70; Banadakoppa et al (2014) Clin Exp Immunol 177(3): 743-9; Chow et al (2009) Mol Reprod Dev 76(7): 647-55; Sugiura-Ogasawara et al (2006) Hum Reprod. 21(10): 2711-4.
ENSG00000234797	RPS3AP6	2.72916	0.000502253	0.0515646	2.21214	0.440815	5.21281e-07	4.12119e-05	Other
ENSG00000178429	RPS3AP5	2.60876	0.000430272	0.0451145	2.01578	0.469941	1.79126e-05	0.000843373	Other
ENSG00000196878	LAMB3	2.50304	2.82136e-07	0.000132726	1.90528	0.480001	7.20762e-05	0.0026117	cell adhesion
ENSG00000158747	NBL1	2.42443	4.93119e-06	0.00125369	1.75849	0.502275	0.00046343	0.0113058	fetal development
ENSG00000224861	YBX1P1	2.37355	0.000318239	0.0353747	1.93803	0.42994	6.55411e-06	0.000362906	Other
ENSG00000243302	RP11-274B21.2	2.27707	0.00101212	0.0859957	1.96369	0.390552	4.95652e-07	3.93963e-05	Other
ENSG00000243679	RP11-274B21.3	2.21441	0.000406731	0.0429507	1.67455	0.483615	0.00053506	0.0126162	Other
ENSG00000171860	C3AR1	2.18643	0.00104017	0.0867785	1.53006	0.512346	0.00282294	0.0401019	immune response
ENSG00000100979	PLTP	2.13322	1.95813e-06	0.000605694	1.84689	0.380151	1.18387e-06	8.21704e-05	protein processing and transport	Mediates phospholipid (PL) transfer and participates in reverse cholesterol transport pathways at the fetoplacental barrier. Atheroprotective role in the placental vasculature.	Floreani et al (2013) J Matern Fetal Neonatal Med 26(14)1410-5; Scholler et al (2012) J Clin Endocrinol Metab 97(2): 437-45
ENSG00000126247	CAPNS1	2.10257	1.14919e-06	0.000404516	1.96868	0.269764	2.92551e-13	6.46845e-11	protein processing and transport	Regulates maintenance of genome integrity. Involved in allograft rejection	Letavernier et al (2011) Eur. J. Immunol. 2011. 41: 473–484
ENSG00000120738	EGR1	2.05183	0.000846094	0.0748161	1.53411	0.486974	0.00163111	0.0279424	transcription regulation	Acknowledged role in Implantation, decidualization, placental respoense to hypoxia, inflammation.	Guo et al (2014) Cell Cycle 13(16):2626-40; Saben et al (2013) Am J Physiol Endocrinol Metab 305(1): E1-14; Trollmann et al (2010) Am J Physiol Regul Integr Comp Physiol. 299(6):R1489-99.
ENSG00000107438	PDLIM1 (alias CLP36)	2.01319	4.35087e-05	0.00706849	1.77102	0.360951	9.27047e-07	6.75146e-05	transcription regulation	Expressed in syncytiotrophoblasts. In mice, role in the differentiation of trophoblastic giant cells.	Tamura et al (2010) Placenta 31(8): 743-5; Higuchi et al (2010) Biol Pharm Bull 33(8): 1400-6.
ENSG00000147100	SLC16A2	1.99289	0.000680254	0.063363	1.74796	0.362791	1.44942e-06	9.82947e-05	protein processing and transport	Fetal Growth restriction	Chan et al (2006) J Endocrinol 189(3):465-71; Loubière et al (2010) Placenta 31(4):295-304. Vasilopoulou et al (2010) J Clin Endocrinol Metab 95(10):4762-70; Vasilopoulou et al (2013) PLoS One 8(6):e65402; Ferrara et al (2014) Endocrinology 155(10):4088-93.
ENSG00000129667	RHBDF2	1.98538	0.00127276	0.0985156	1.73654	0.369858	2.66389e-06	0.000165475	protein processing and transport
ENSG00000090339	ICAM1	1.90861	0.00104979	0.0867785	1.6076	0.403551	6.78687e-05	0.00247513	cell adhesion	Recurrent pregnancy loss (RPL)	High number of studies in association with RPL, e.g. Comba et al (2015) Fertil Steril 104(6):1467-74.e1; Egal et al (2014) Placenta 35(12):1021-6; Mo and Salmon (2001) Arthritis Rheum 44(5):1225-6; Gaffuri et al (2000) Eur J Endocrinol 142(5):477-80, Labarrere and Faulk (1995) Am J Reprod Immunol. 33(1):47-53.
ENSG00000099960	SLC7A4	1.90406	0.000294171	0.0329471	1.56275	0.430372	0.000282147	0.00775327	protein processing and transport
ENSG00000177706	FAM20C	1.90328	0.00112458	0.0913504	1.56187	0.429642	0.000277677	0.00764465	fetal development
ENSG00000087086	FTL	1.89486	2.09607e-05	0.00392258	1.62818	0.387579	2.65871e-05	0.00116291	protein processing and transport
ENSG00000169230	PRELID1	1.86947	0.000227923	0.0270532	1.77146	0.242749	2.93146e-13	6.46845e-11	immune response, apoptosis
ENSG00000128016	ZFP36	1.82212	0.000850183	0.0748161	1.45773	0.44624	0.00108811	0.0210008	transcription regulation	Some gene family members in mouse are placenta specific	Gingerich et al (2016) Mol Phylogenet Evol 94(Pt B):518-30; Stumpo et al (2004) Mol Cell Biol 24(14):6445-55;
ENSG00000181649	PHLDA2	1.81078	0.000204086	0.0247312	1.57604	0.372071	2.27677e-05	0.00102108	fetal development	Placental development, IMPRINTED GENE (maternally expressed); increased expresssion is linked to fetal growth restriction (FGR); preeclampsia; Recurrent pregnancy loss (RPL).	High number of studies in association with FGR, but also RPL, e.g. Janssen et al (2016) BMC Med Genet 5;17:17; Tunster et al (2016) Dev Biol 409(1):251-60; Jensen et al (2014) Placenta 35(8):528-32; Demetriou et al (2014) PLoS One 9(1):e85454; Ishida et al (2012) Am J Hum Genet 90(4):715-9; Doria (2010) Epigenetics 5(5):444-50; Salas et al (2004) Mech Dev. 121(10):1199-210.
ENSG00000162998	FRZB	1.79999	0.000730012	0.0674531	1.47638	0.428541	0.000570772	0.0132216	fetal development
ENSG00000105401	CDC37	1.76233	0.000252736	0.0294209	1.54595	0.364127	2.17978e-05	0.000998413	protein processing and transport
ENSG00000164897	TMUB1	1.71881	0.000158378	0.020185	1.65958	0.206935	1.05909e-15	3.728e-13	protein processing and transport
ENSG00000177733	HNRNPA0	1.70565	8.35706e-05	0.0118799	1.63769	0.215859	3.27789e-14	8.35524e-12	Other
ENSG00000236552	RPL13AP5	1.70537	0.00113978	0.0915731	1.46483	0.38576	0.000146306	0.00462641	Other
ENSG00000102882	MAPK3	1.70175	0.000398254	0.0423582	1.57617	0.286946	3.95354e-08	3.79539e-06	protein processing and transport	Critiacal role in trophoblast invasion and proliferation.	Alias ERK1; High number of studies on the role of ERK1/2 signalling in trophoblast invasion and role in early pregnancy establishment, e.g. Pollheimer, Knöfler (2005) Placenta 26 Suppl A:S21-30; Frémin et al (2015) Cell Rep 12(6):913-21; Taylor et al (2014) Mol Reprod Dev 81(1):42-54; Shu et al (2014) PLoS One 9(9):e107938; Wallace et al (2013) Am J Pathol 183(6):1853-61.
ENSG00000155252	PI4K2A	1.65976	0.000274348	0.0316872	1.49945	0.327575	4.70718e-06	0.000269732	protein processing and transport
ENSG00000197982	C1orf122	1.63632	0.000553336	0.0533861	1.49843	0.31372	1.78526e-06	0.000117827	Other
ENSG00000110492	MDK	1.62924	0.00118448	0.0926528	1.39717	0.387399	0.00031029	0.00834059	fetal development	Promotes cell growth, migration, and angiogenesis;embryogenesis; reduced in amniotic fluid in pregnancies complicated with chorioamnionitis at term	alias midkine; High number of studies showing role in fetal development, e.g. Obama et al (1995) J Biochem. 118(1):88-93; Fan et al (2000) Dev Growth Differ. 42(2):113-9; Ishimoto et al (2006) J Clin Endocrinol Metab. 91(10):4050-6; Winkler, Yao (2014) Br J Pharmacol 171(4):905-12; Jee et al (2016) PLoS One. 11(4):e0153325.
ENSG00000109736	MFSD10	1.61812	0.000252228	0.0294209	1.48779	0.301961	8.34696e-07	6.17007e-05	protein processing and transport
ENSG00000240794	NA	1.59774	4.63174e-05	0.00744301	1.46648	0.305058	1.53048e-06	0.000103318	Other
ENSG00000171236	LRG1	1.57725	0.0011459	0.0915731	1.29215	0.431694	0.00276061	0.0396241	Other	Regulation of TGF beta receptor signaling pathway and angiogenesis	Wang et al (2013) Nature 499(7458):306-11.
ENSG00000167468	GPX4	1.50533	0.000937543	0.0801192	1.38127	0.303537	5.34968e-06	0.000304191	Other	Preeclampsia; Recurrent pregnancy loss; response to oxidative stress	Ingold et al (2015) J Biol Chem 290(23):14668-78.Khadzhieva et al (2014) Free Radic Res 48(5):534-41; Roland-Zejly et al (2011) Placenta 32(2):161-7; Mistri et al (2010) Placenta 31(5):401-8.
ENSG00000104695	PPP2CB	1.49722	0.00105732	0.086841	1.42972	0.22671	2.85609e-10	4.06005e-08	protein processing and transport
ENSG00000131669	NINJ1	1.49351	0.000922501	0.0792922	1.34282	0.333304	5.6062e-05	0.00210361	cell adhesion
ENSG00000112378	PERP	1.49066	0.000681461	0.063363	1.41165	0.246168	9.78013e-09	1.06316e-06	cell adhesion
ENSG00000064601	CTSA	1.48832	3.99889e-05	0.00664265	1.26641	0.396334	0.00139676	0.0250603	protein processing and transport
ENSG00000124155	PIGT	1.46352	0.000373533	0.040426	1.38564	0.250662	3.24056e-08	3.19912e-06	Other
ENSG00000111737	RAB35	1.44702	0.000561724	0.0534051	1.38488	0.225994	8.90208e-10	1.14442e-07	protein processing and transport
ENSG00000254285	KRT8P3	1.44592	0.00103021	0.0865375	1.31638	0.316194	3.13818e-05	0.00132179	Other
ENSG00000128272	ATF4	1.40944	0.000518355	0.0518639	1.31778	0.272626	1.34057e-06	9.26118e-05	transcription regulation	Recurrent pregnancy loss (RPL); involvement in the process directing towards embryonic death	Hao et al (2009) Biol Reprod 80(5):944-53; Chai et al (2013) Eur J Obstet Gynecol Reprod Biol 170(2):434-8.
ENSG00000159423	ALDH4A1	1.39886	0.000626194	0.058966	1.2802	0.309425	3.51342e-05	0.00144285	Other
ENSG00000108639	SYNGR2	1.38784	0.000374619	0.040426	1.25863	0.323757	0.000101253	0.00344913	Other
ENSG00000178719	GRINA	1.37256	0.000538784	0.0527509	1.28157	0.275757	3.36062e-06	0.000201147	Other	Regulation of apoptotic signaling	Rojas-Rivera et al (2012) Cell Death Differ 19(6):1013-26;Hu et al (2009) Apoptosis 14(11):1255-65.
ENSG00000132471	WBP2	1.31137	0.000867111	0.075408	1.20316	0.307287	9.02449e-05	0.00316156	Other	Oocyte activation upon fertilization with the sperm	Amdani et al (2015) Biol Reprod 93(2):50, 1–8.
ENSG00000188042	ARL4C	1.29317	0.00114136	0.0915731	1.21561	0.262342	3.59191e-06	0.000213264	protein processing and transport	Epigenetic regulation, lineage commitment and differentiation in the development	Ji et al (2010) Nature 467(7313):338-42.
Genes with decreased transcript levels in recurrent pregnancy loss
ENSG00000180573	HIST1H2AC	-1.90455	0.000486644	0.0503115	-1.66425	0.356179	2.97553e-06	0.000179552	histone
ENSG00000203814	HIST2H2BF	-2.00972	0.00102434	0.086536	-1.74095	0.364891	1.83176e-06	0.000120359	histone
ENSG00000187837	HIST1H1C	-2.06528	3.19902e-05	0.00556404	-1.85287	0.326375	1.36972e-08	1.43616e-06	histone
ENSG00000197837	HIST4H4	-2.31801	5.04632e-05	0.00785314	-2.03876	0.347843	4.59713e-09	5.35149e-07	histone
ENSG00000261713	SSTR5-AS1	-2.35824	0.000785343	0.0716698	-2.06229	0.353749	5.54888e-09	6.31036e-07	Other
ENSG00000200182	TERC	-2.40118	7.94556e-06	0.00172844	-1.98587	0.402937	8.28706e-07	6.15658e-05	telomere complex
ENSG00000180596	HIST1H2BC	-2.4183	5.72483e-06	0.00138747	-2.17439	0.322576	1.57632e-11	2.80775e-09	histone		s
ENSG00000241957	NA	-2.4279	0.00117119	0.0921007	-2.03363	0.392058	2.13655e-07	1.84718e-05	Other
ENSG00000239899	Metazoa_SRP	-2.53406	0.000522672	0.0518639	-2.19948	0.360405	1.04217e-09	1.32823e-07	7SL RNA
ENSG00000238881	SCARNA2	-2.56306	8.11725e-07	0.000315804	-2.26809	0.340674	2.7823e-11	4.57039e-09	snRNAs, snoRNAs
ENSG00000201772	SNORA5C	-2.67816	9.93316e-06	0.00200571	-2.44053	0.307563	2.10378e-15	6.91161e-13	snRNAs, snoRNAs
ENSG00000254768	CTD-2140G10.2	-2.6874	0.000811759	0.0734978	-2.20778	0.401389	3.79024e-08	3.66242e-06	Other
ENSG00000183598	HIST2H3D	-2.72784	2.50286e-05	0.00462529	-2.3457	0.369489	2.17456e-10	3.15184e-08	histone
ENSG00000239437	Metazoa_SRP	-2.7284	4.5051e-06	0.00118935	-2.44138	0.326666	7.80051e-14	1.95462e-11	7SL RNA
ENSG00000198518	HIST1H4E	-2.75789	0.000556105	0.0533861	-2.23435	0.413842	6.69987e-08	6.22962e-06	histone
ENSG00000124575	HIST1H1D	-2.7915	2.03441e-07	0.000105788	-2.52447	0.314381	9.75156e-16	3.51627e-13	histone
ENSG00000202198	RN7SK	-2.79258	2.87285e-07	0.000132726	-2.54108	0.306312	1.07911e-16	4.98548e-14	7SK snRNA
ENSG00000184270	HIST2H2AB	-2.79768	0.00048204	0.0501865	-2.21862	0.426901	2.02474e-07	1.76081e-05	histone
ENSG00000158373	HIST1H2BD	-2.8021	7.4702e-05	0.0108274	-2.36423	0.384452	7.76713e-10	1.01619e-07	histone
ENSG00000252835	SCARNA21	-2.86403	6.64184e-05	0.00991848	-2.48168	0.36118	6.37398e-12	1.14918e-09	snRNAs, snoRNAs
ENSG00000206838	SNORA5A	-2.86635	6.4145e-06	0.00148611	-2.51611	0.351042	7.63469e-13	1.63581e-10	snRNAs, snoRNAs
ENSG00000240869	Metazoa_SRP	-2.86839	7.96093e-07	0.000315804	-2.59104	0.315616	2.22141e-16	9.38325e-14	7SL RNA
ENSG00000243190	NA	-2.89367	0.000815317	0.0734978	-2.36773	0.405726	5.35401e-09	6.18389e-07	Other
ENSG00000168298	HIST1H1E	-2.91233	5.69906e-08	3.82977e-05	-2.61885	0.32115	3.5034e-16	1.39984e-13	histone
ENSG00000197238	HIST1H4J	-2.92405	2.85813e-05	0.00509092	-2.40582	0.404425	2.70205e-09	3.24773e-07	histone
ENSG00000184260	HIST2H2AC	-2.94164	8.13548e-05	0.0116772	-2.3989	0.408578	4.32275e-09	5.07203e-07	histone
ENSG00000200312	7SK	-2.95296	3.56489e-05	0.00605786	-2.54381	0.365115	3.23475e-12	6.21071e-10	7SK snRNA
ENSG00000222969	RN7SKP8	-3.00205	7.05135e-06	0.0015795	-2.6229	0.351919	9.11478e-14	2.13894e-11	7SK snRNA
ENSG00000168274	HIST1H2AE	-3.07355	4.98887e-05	0.00784633	-2.48572	0.413221	1.79376e-09	2.20991e-07	histone
ENSG00000201793	RN7SKP9	-3.09622	1.95517e-07	0.000105788	-2.75772	0.331328	8.56015e-17	4.08236e-14	7SK snRNA
ENSG00000258486	RN7SL1	-3.1115	6.30912e-08	4.05539e-05	-2.86632	0.28829	2.71978e-23	2.11628e-20	7SL RNA
ENSG00000198327	HIST1H4F	-3.12139	5.00323e-06	0.00125369	-2.53172	0.411116	7.3598e-10	9.71494e-08	histone
ENSG00000206652	RNU1-1	-3.12323	0.000837039	0.0748161	-2.25622	0.467012	1.35715e-06	9.33214e-05	snRNAs, snoRNAs
ENSG00000240877	Metazoa_SRP	-3.12817	0.00111932	0.0913504	-2.66786	0.361116	1.49266e-13	3.395e-11	7SL RNA
ENSG00000202058	7SK	-3.14087	0.000228737	0.0270532	-2.59438	0.398691	7.65379e-11	1.19109e-08	7SK snRNA
ENSG00000240379	Metazoa_SRP	-3.17696	4.89828e-06	0.00125369	-2.79429	0.344899	5.41677e-16	2.00204e-13	7SL RNA
ENSG00000197459	HIST1H2BH	-3.22877	2.54631e-05	0.00464748	-2.53113	0.430453	4.09861e-09	4.84751e-07	histone
ENSG00000184357	HIST1H1B	-3.26969	1.20106e-09	1.61422e-06	-2.83132	0.359946	3.66301e-15	1.12821e-12	histone
ENSG00000213051	RP4-635A23.2	-3.28167	3.98895e-05	0.00664265	-2.48291	0.449277	3.2675e-08	3.19912e-06	Other
ENSG00000239607	Metazoa_SRP	-3.29761	0.000538508	0.0527509	-2.64156	0.416016	2.15785e-10	3.15184e-08	7SL RNA
ENSG00000196532	HIST1H3C	-3.31262	0.000522709	0.0518639	-2.43747	0.459302	1.11499e-07	9.99027e-06	histone
ENSG00000196966	HIST1H3E	-3.35859	0.000221383	0.0266091	-2.64315	0.427289	6.17638e-10	8.22628e-08	histone
ENSG00000252481	SCARNA13	-3.36582	2.77691e-07	0.000132726	-2.8926	0.366694	3.06306e-15	9.63496e-13	snRNAs, snoRNAs
ENSG00000197846	HIST1H2BF	-3.38923	3.29037e-05	0.00565637	-2.74791	0.409706	1.98638e-11	3.4549e-09	histone
ENSG00000207008	SNORA54	-3.40779	4.91313e-05	0.0078103	-2.99552	0.335111	3.93077e-19	2.3245e-16	snRNAs, snoRNAs
ENSG00000200783	7SK	-3.40838	0.00010854	0.0147217	-2.75545	0.412416	2.36927e-11	4.02612e-09	7SK snRNA
ENSG00000124635	HIST1H2BJ	-3.45521	2.70627e-05	0.0048792	-2.78218	0.413702	1.75472e-11	3.0883e-09	histone
ENSG00000124693	HIST1H3B	-3.47741	0.00116626	0.0921007	-2.61464	0.448926	5.73771e-09	6.4753e-07	histone
ENSG00000196787	HIST1H2AG	-3.49071	0.000104017	0.0143718	-2.78881	0.418024	2.53345e-11	4.25619e-09	histone
ENSG00000253051	SNORA31	-3.54241	0.000864531	0.075408	-2.52829	0.46939	7.19137e-08	6.64482e-06	snRNAs, snoRNAs
ENSG00000196747	HIST1H2AI	-3.64444	0.000846973	0.0748161	-2.74472	0.447065	8.28201e-10	1.07405e-07	histone
ENSG00000184825	HIST1H2AH	-3.6799	0.000277799	0.0318371	-2.79225	0.443406	3.02899e-10	4.26482e-08	histone
ENSG00000207233	SNORA37	-3.68716	0.0005168	0.0518639	-2.654	0.46478	1.1282e-08	1.20864e-06	snRNAs, snoRNAs
ENSG00000184348	HIST1H2AK	-3.69219	0.000328197	0.0362094	-2.65732	0.464773	1.08132e-08	1.16688e-06	histone
ENSG00000197153	HIST1H3J	-3.71193	0.00105069	0.0867785	-2.73657	0.455438	1.87072e-09	2.28568e-07	histone
ENSG00000243049	Metazoa_SRP	-3.72955	0.000191473	0.0236329	-2.76072	0.452594	1.06227e-09	1.34227e-07	7SL RNA
ENSG00000187990	HIST1H2BG	-3.73644	0.000563528	0.0534051	-2.88933	0.433979	2.77996e-11	4.57039e-09	histone
ENSG00000198339	HIST1H4I	-3.7624	0.000332615	0.036425	-2.85565	0.442491	1.09243e-10	1.64802e-08	histone
ENSG00000212464	SNORA12	-3.76692	0.000287011	0.0326398	-2.76195	0.457201	1.53175e-09	1.90297e-07	snRNAs, snoRNAs
ENSG00000196374	HIST1H2BM	-3.79914	8.74819e-05	0.0123174	-2.85892	0.446355	1.50339e-10	2.22261e-08	histone
ENSG00000203813	HIST1H3H	-3.82012	1.11991e-05	0.00220757	-2.98521	0.428165	3.12222e-12	6.07355e-10	histone
ENSG00000182611	HIST1H2AJ	-3.8235	7.33864e-05	0.0108274	-2.8384	0.451785	3.329e-10	4.64301e-08	histone
ENSG00000208892	SNORA49	-3.82536	0.000550849	0.0533861	-2.87759	0.447096	1.22515e-10	1.82955e-08	snRNAs, snoRNAs
ENSG00000188987	HIST1H4D	-3.88191	7.78509e-07	0.000315804	-3.10047	0.415835	8.91923e-14	2.12681e-11	histone
ENSG00000256018	HIST1H3G	-3.91559	1.55954e-07	9.22251e-05	-3.1771	0.406174	5.19775e-15	1.50674e-12	histone
ENSG00000198366	HIST1H3A	-3.94131	0.000117405	0.0156371	-2.9527	0.446949	3.93944e-11	6.33052e-09	histone
ENSG00000240750	Metazoa_SRP	-3.96892	1.40312e-05	0.00272944	-3.18437	0.412349	1.14062e-14	3.12276e-12	7SL RNA
ENSG00000212456	U1	-4.01284	0.000509499	0.0518639	-2.40021	0.508807	2.38964e-06	0.000151324	RNA processing
ENSG00000206737	RNU1-5	-4.04373	0.00019555	0.0238926	-2.58903	0.494584	1.65196e-07	1.44512e-05	snRNAs, snoRNAs
ENSG00000196176	HIST1H4A	-4.04841	1.11422e-11	3.38312e-08	-3.35702	0.391456	9.84671e-18	5.19906e-15	histone
ENSG00000168242	HIST1H2BI	-4.05275	8.5534e-06	0.00183266	-3.09337	0.438028	1.64091e-12	3.23455e-10	histone
ENSG00000196226	HIST1H2BB	-4.06321	2.95627e-08	2.18527e-05	-3.21879	0.419274	1.62781e-14	4.37555e-12	histone
ENSG00000242696	Metazoa_SRP	-4.06821	3.11327e-09	3.54051e-06	-3.75559	0.287611	5.72839e-39	2.82295e-35	7SL RNA
ENSG00000185130	HIST1H2BL	-4.08418	3.01955e-06	0.000858482	-3.22425	0.421136	1.91701e-14	5.06091e-12	histone
ENSG00000222489	SNORA79	-4.11979	0.000389693	0.041748	-2.91053	0.46745	4.77269e-10	6.47335e-08	snRNAs, snoRNAs
ENSG00000206823	SNORA24	-4.12175	9.98281e-06	0.00200571	-3.12574	0.4406	1.30019e-12	2.59757e-10	snRNAs, snoRNAs
ENSG00000209582	SNORA48	-4.13099	6.41592e-12	3.16177e-08	-3.69664	0.323666	3.2786e-30	6.05886e-27	snRNAs, snoRNAs
ENSG00000242355	NA	-4.14091	0.000290418	0.0327751	-2.94635	0.465698	2.50418e-10	3.59436e-08	Other
ENSG00000199916	RMRP	-4.1757	3.2678e-13	2.41556e-09	-3.86777	0.277953	5.12225e-44	7.57273e-40	telomere complex
ENSG00000243905	Metazoa_SRP	-4.18086	6.78382e-09	6.68614e-06	-3.6698	0.338841	2.46933e-27	2.60761e-24	7SL RNA
ENSG00000198558	HIST1H4L	-4.2096	0.000100628	0.0140348	-3.00901	0.463091	8.15774e-11	1.25055e-08	histone
ENSG00000252010	SCARNA5	-4.23549	4.11715e-05	0.00676311	-3.32411	0.423093	3.94467e-15	1.19016e-12	snRNAs, snoRNAs
ENSG00000239183	SNORA84	-4.26216	0.000151871	0.019524	-2.67455	0.498072	7.882e-08	7.19305e-06	snRNAs, snoRNAs
ENSG00000252465	RNase_MRP	-4.33409	2.6599e-08	2.06968e-05	-3.73449	0.35907	2.46752e-25	2.27999e-22	RNA processing
ENSG00000200792	SNORA80	-4.45372	1.01959e-06	0.000372825	-3.35555	0.440202	2.48307e-14	6.44031e-12	snRNAs, snoRNAs
ENSG00000202512	7SK	-4.4796	2.07511e-07	0.000105788	-3.69521	0.390196	2.79481e-21	1.87811e-18	7SK snRNA
ENSG00000251791	SCARNA6	-4.52115	2.7158e-10	4.01504e-07	-3.88401	0.361624	6.57038e-27	6.47577e-24	snRNAs, snoRNAs
ENSG00000221491	SNORA34	-4.66935	6.43337e-06	0.00148611	-3.50797	0.439692	1.48451e-15	4.98796e-13	snRNAs, snoRNAs
ENSG00000243738	Metazoa_SRP	-4.6783	0.000121685	0.0160624	-3.37247	0.451642	8.19693e-14	2.01972e-11	7SL RNA
ENSG00000201010	7SK	-4.67852	9.31858e-06	0.00194037	-3.53	0.43363	3.9337e-16	1.53042e-13	7SK snRNA
ENSG00000222784	7SK	-4.69229	1.50291e-06	0.000511724	-3.37573	0.454553	1.11523e-13	2.57619e-11	7SK snRNA
ENSG00000240317	Metazoa_SRP	-4.71014	6.4393e-05	0.0097751	-3.39178	0.454497	8.47567e-14	2.05417e-11	7SL RNA
ENSG00000240606	Metazoa_SRP	-4.77043	5.5481e-06	0.00136705	-3.62592	0.434726	7.38518e-17	3.63942e-14	7SL RNA
ENSG00000222685	7SK	-4.88552	1.00394e-05	0.00200571	-3.5897	0.442738	5.14856e-16	1.9517e-13	7SK snRNA
ENSG00000252350	RNaseP_nuc	-4.89962	6.56026e-11	1.38553e-07	-3.98085	0.399508	2.18213e-23	1.79226e-20	RNA processing
ENSG00000241333	Metazoa_SRP	-4.93046	3.24976e-06	0.0009065	-3.56899	0.451763	2.78576e-15	8.95319e-13	7SL RNA
ENSG00000244692	Metazoa_SRP	-4.95495	9.13389e-06	0.00192908	-3.64483	0.443543	2.07734e-16	9.30646e-14	7SL RNA
ENSG00000201558	U1	-4.97209	0.000175888	0.0222251	-3.16707	0.487481	8.20505e-11	1.25055e-08	RNA processing
ENSG00000240233	Metazoa_SRP	-4.99688	7.57999e-08	4.66928e-05	-4.20249	0.37432	3.00508e-29	4.03882e-26	7SL RNA
ENSG00000206597	SNORA57	-5.11482	1.52299e-06	0.000511724	-3.79928	0.441504	7.6118e-18	4.16788e-15	snRNAs, snoRNAs
ENSG00000242315	Metazoa_SRP	-5.13722	6.19288e-05	0.00953703	-3.84785	0.435676	1.02903e-18	5.85122e-16	7SL RNA
ENSG00000244389	Metazoa_SRP	-5.25833	3.62171e-06	0.000991544	-3.72568	0.455818	2.99307e-16	1.22915e-13	7SL RNA
ENSG00000208506	RNU4ATAC	-5.30779	1.72144e-05	0.00326279	-3.04999	0.50406	1.44082e-09	1.80518e-07	snRNAs, snoRNAs
ENSG00000239224	Metazoa_SRP	-5.32152	8.16084e-11	1.50812e-07	-4.67514	0.338384	2.03799e-43	1.50648e-39	7SL RNA
ENSG00000199347	RNU5E-1	-5.32423	1.03394e-06	0.000372825	-3.37069	0.483971	3.29199e-12	6.23958e-10	snRNAs, snoRNAs
ENSG00000201229	SNORA63	-5.37642	2.9402e-06	0.000852312	-2.99446	0.508566	3.90765e-09	4.65892e-07	snRNAs, snoRNAs
ENSG00000241529	Metazoa_SRP	-5.52656	2.91551e-05	0.00513129	-4.18185	0.430934	2.89477e-22	2.03792e-19	7SL RNA
ENSG00000221716	SNORA11	-5.64472	2.48345e-06	0.000734305	-3.48461	0.488289	9.58325e-13	2.02398e-10	snRNAs, snoRNAs
ENSG00000222706	7SK	-5.64918	5.54536e-08	3.82977e-05	-4.29378	0.424424	4.65742e-24	4.05031e-21	7SK snRNA
ENSG00000241175	Metazoa_SRP	-5.96529	1.82908e-09	2.25343e-06	-4.70001	0.403442	2.30034e-31	5.66804e-28	7SL RNA
ENSG00000201428	7SK	-5.97645	1.14418e-11	3.38312e-08	-4.63277	0.412257	2.66584e-29	3.94118e-26	7SK snRNA
ENSG00000199831	7SK	-6.16552	5.82193e-07	0.000245918	-3.98194	0.468728	1.97611e-17	1.00741e-14	7SK snRNA
ENSG00000201643	SNORA14A	-6.40853	0.000128719	0.0166928	-3.20902	0.512785	3.89893e-10	5.38709e-08	snRNAs, snoRNAs
ENSG00000244022	NA	-6.45448	9.62343e-07	0.000364802	-4.88618	0.421878	5.08684e-31	1.07434e-27	Other
ENSG00000201098	RNY1	-6.46645	0.000191826	0.0236329	-3.55452	0.499737	1.13724e-12	2.33513e-10	Other
ENSG00000222414	U2	-6.63293	6.47971e-05	0.0097751	-3.56832	0.502033	1.17966e-12	2.38905e-10	RNA processing
ENSG00000223247	U2	-6.65535	0.000188085	0.0235648	-3.38209	0.509246	3.10779e-11	5.04897e-09	RNA processing
ENSG00000256045	MTRNR2L10	-6.69195	0.00122573	0.0953747	-2.7442	0.52965	2.20513e-07	1.88443e-05	mitchondrial ncRNA or protein
ENSG00000222386	7SK	-6.82086	1.36653e-10	2.24475e-07	-4.7905	0.441468	1.96602e-27	2.23582e-24	7SK snRNA
ENSG00000200087	SNORA73B	-6.902	1.68927e-08	1.38746e-05	-4.85834	0.445151	9.89098e-28	1.21857e-24	snRNAs, snoRNAs
ENSG00000223336	RNU2-6P	-6.93242	0.000124849	0.0163342	-3.51547	0.506882	4.04833e-12	7.48132e-10	snRNAs, snoRNAs
ENSG00000200394	SNORA38B	-7.11466	0.00115468	0.0917788	-2.72763	0.531085	2.80724e-07	2.29294e-05	snRNAs, snoRNAs
ENSG00000239247	Metazoa_SRP	-7.14943	1.74469e-07	9.92057e-05	-4.49834	0.460229	1.45386e-22	1.0747e-19	7SL RNA
ENSG00000255823	MTRNR2L8	-7.16687	0.000106246	0.0145439	-3.60088	0.504935	9.93724e-13	2.06918e-10	mitchondrial ncRNA or protein
ENSG00000181017	OR56B2P	-7.25588	3.78277e-06	0.00101681	-3.2221	0.515793	4.18697e-10	5.7315e-08	Other
ENSG00000200197	RNU1-21P	-7.56548	3.58291e-07	0.000160514	-3.64075	0.503315	4.7055e-13	1.02303e-10	snRNAs, snoRNAs
ENSG00000256222	MTRNR2L3	-7.65238	6.10292e-06	0.00145525	-5.40761	0.436654	3.18316e-35	1.17649e-31	mitchondrial ncRNA or protein
ENSG00000200062	U4	-7.7283	0.000114305	0.0153626	-2.54645	0.536691	2.08789e-06	0.000135383	RNA processing
ENSG00000201816	SNORA73	-7.88366	4.0752e-11	1.00413e-07	-3.97393	0.49718	1.31753e-15	4.52984e-13	snRNAs, snoRNAs
ENSG00000200794	7SK	-8.00068	6.1879e-09	6.53442e-06	-4.33261	0.480827	2.04652e-19	1.26066e-16	7SK snRNA
ENSG00000211459	MT-RNR1	-8.38756	1.59068e-06	0.000522592	-3.93188	0.502128	4.86237e-15	1.43771e-12	mitchondrial ncRNA or protein
ENSG00000255633	MTRNR2L9	-8.50135	1.52506e-05	0.00292811	-4.07683	0.496577	2.21444e-16	9.38325e-14	mitchondrial ncRNA or protein
ENSG00000201348	RNU105B	-8.53935	1.23296e-08	1.07224e-05	-4.38201	0.486036	1.95396e-19	1.25597e-16	snRNAs, snoRNAs
ENSG00000256618	MTRNR2L1	-9.13599	2.04308e-06	0.000616427	-3.93654	0.503927	5.64131e-15	1.60387e-12	mitchondrial ncRNA or protein
ENSG00000210082	MT-RNR2	-9.4719	4.19313e-07	0.000182327	-5.29342	0.467751	1.08414e-29	1.78089e-26	mitchondrial ncRNA or protein
ENSG00000200795	RNU4-1	-9.65462	6.85126e-06	0.00155829	-3.5806	0.514641	3.46445e-12	6.48334e-10	snRNAs, snoRNAs
ENSG00000223001	U2	-9.83478	7.95008e-06	0.00172844	-3.38817	0.519622	7.00922e-11	1.10239e-08	RNA processing
ENSG00000202538	RNU4-2	-9.89519	7.4481e-05	0.0108274	-3.42083	0.518888	4.32102e-11	6.86903e-09	snRNAs, snoRNAs
