# Supplementary material for: RNA sequencing of chorionic villi from recurrent pregnancy loss patients reveals impaired function of basic nuclear and cellular machinery
Source: Sci Rep. 2016 Dec 8;6:38439. doi: 10.1038/srep38439 (PMC5143936; doi:10.1038/srep38439)
Supplement: Supplementary Dataset 4 [file srep38439-s5.xls]

## Sheet: miRNA-seq analysis
Supplementary Data S4 - Results for differential expression tests between microRNAs (mean expression > 50 normalized readcounts; n=312) in 1st trimester electively terminated pregnancies (ETP) and recurrent pregnancy loss (RPL). miRNAs are ordered by DESeq2 P-value. miR-3168 (adjusted P value < 0.05 in both DESeq and DESeq2) is shown in bold.
	DESeq2				DESeq
microRNA	log2(Fold Change)	lfcSE*	P	adjusted P	log2(Fold Change)	P	adjusted P
miR-1260b	-3.21069	0.436753	1.96337e-13	6.08646e-11	-3.38472	0.0105937	0.75291
miR-193a-3p	3.27048	0.50743	1.15467e-10	1.78973e-08	3.52627	0.00152297	0.237583
miR-501-3p	-3.42457	0.677863	4.37175e-07	4.51748e-05	-3.99126	0.0868726	0.969739
miR-494	2.84076	0.573566	7.31521e-07	5.66929e-05	3.11372	0.0307906	0.75291
miR-517b	-2.27443	0.468261	1.19063e-06	7.38193e-05	-2.41405	0.0418489	0.778505
miR-142-3p	2.7121	0.575246	2.42104e-06	0.000125087	2.997	0.0102312	0.75291
miR-3607-5p	1.90093	0.416019	4.8927e-06	0.000216677	1.9846	0.0454829	0.778505
miR-551b	2.36514	0.52813	7.52315e-06	0.000291522	2.52578	0.0386327	0.778505
miR-512-5p	2.16483	0.492114	1.08732e-05	0.000374523	2.31187	0.0276264	0.75291
miR-660	2.03811	0.466732	1.26101e-05	0.000390913	2.15848	0.0296116	0.75291
miR-1274b	-2.95066	0.682044	1.51703e-05	0.000427526	-3.42994	0.158204	1
miR-92b	-2.7115	0.646265	2.72089e-05	0.000701893	-3.08588	0.178353	1
miR-409-5p	-2.61549	0.626045	2.94342e-05	0.000701893	-2.94713	0.0580502	0.835144
miR-369-3p	2.3478	0.566289	3.38426e-05	0.000749371	2.57017	0.0216552	0.75291
miR-424	2.03711	0.496676	4.10491e-05	0.000794465	2.17466	0.0313712	0.75291
miR-223	2.18869	0.535037	4.30003e-05	0.000794465	2.36698	0.0173264	0.75291
miR-188-5p	2.38129	0.584024	4.55461e-05	0.000794465	2.60233	0.0508215	0.792816
miR-30b	2.15989	0.530614	4.69031e-05	0.000794465	2.32868	0.0243525	0.75291
miR-340	1.97125	0.485314	4.8693e-05	0.000794465	2.10105	0.0397061	0.778505
miR-3168	2.80848	0.697652	5.68252e-05	0.00088079	3.21102	5.72926e-05	0.0178753
miR-99b	-2.81468	0.709593	7.29023e-05	0.00107618	-3.32501	0.19747	1
miR-1275	-3.08802	0.782992	8.01747e-05	0.00112973	-3.8842	0.40458	1
miR-1323	-1.7797	0.454883	9.13704e-05	0.00123151	-1.88137	0.181712	1
miR-589	-2.78321	0.71706	0.00010385	0.00134139	-3.32899	0.165272	1
miR-369-5p	-2.13516	0.559959	0.000137257	0.00170198	-2.32481	0.0473325	0.778505
miR-451	2.23446	0.626969	0.000365369	0.00435633	2.49336	0.0819023	0.969739
miR-423-3p	-2.15391	0.618062	0.000492253	0.00565179	-2.4141	0.284402	1
miR-345	-1.85339	0.533608	0.000514087	0.00569168	-2.02133	0.221776	1
miR-519e	1.69205	0.505464	0.000815395	0.00871629	1.821	0.136046	1
miR-941	-2.63476	0.791753	0.000875468	0.00904651	-3.31957	0.573211	1
miR-3180-3p	-2.89436	0.879625	0.00100026	0.0100026	-4.14011	0.304731	1
miR-518e	-1.28065	0.3957	0.00121036	0.0115027	-1.33456	0.320164	1
miR-521	1.78584	0.55236	0.00122448	0.0115027	1.90537	0.0266875	0.75291
miR-515-3p	1.90925	0.601028	0.00148993	0.0135847	2.11296	0.0616604	0.836437
miR-29c	1.91762	0.610861	0.00169403	0.0150043	2.13131	0.0474089	0.778505
miR-101	1.73245	0.556323	0.00184505	0.0158879	1.88607	0.0802405	0.969739
miR-502-3p	-2.31241	0.7573	0.00226193	0.0189513	-2.82049	0.463399	1
miR-376c	1.88686	0.620641	0.00236437	0.0192882	2.10593	0.127651	1
miR-370	-1.5477	0.522376	0.00304838	0.0237079	-1.67202	0.200908	1
miR-128	-1.1706	0.395241	0.00305908	0.0237079	-1.21693	0.28984	1
miR-3158	-2.15726	0.730697	0.00315377	0.0238456	-2.63286	0.366587	1
miR-671-3p	-1.91989	0.66352	0.00380991	0.0276014	-2.21043	0.326313	1
miR-140-5p	1.58375	0.54764	0.00382859	0.0276014	1.75606	0.205702	1
miR-142-5p	1.34809	0.483718	0.00532093	0.0374884	1.43708	0.174008	1
miR-486-5p	-2.05148	0.738972	0.00550112	0.0378966	-2.46209	0.572348	1
miR-1247	-1.89825	0.69772	0.00651531	0.0439075	-2.21724	0.620699	1
miR-526b	1.20227	0.445128	0.00691422	0.0456044	1.26599	0.171869	1
miR-375	-1.72662	0.641428	0.00710589	0.0458922	-1.94995	0.105406	1
miR-337-3p	1.48463	0.55459	0.00742873	0.0459173	1.61863	0.167767	1
miR-222	-1.10434	0.413189	0.00752376	0.0459173	-1.15508	0.356727	1
miR-525-3p	1.2951	0.484806	0.00755414	0.0459173	1.37328	0.0847964	0.969739
miR-103	1.10664	0.416208	0.00784039	0.0467408	1.15699	0.18348	1
miR-1180	-1.81086	0.694936	0.00916599	0.0536124	-2.15976	0.512865	1
miR-504	-2.40167	0.929957	0.00980711	0.0556953	-3.73021	0.767308	1
miR-543	-1.4871	0.577296	0.00999572	0.0556953	-1.64399	0.305021	1
miR-1307	-1.79678	0.698125	0.0100611	0.0556953	-2.10212	0.625394	1
miR-193a-5p	-1.42366	0.554873	0.0102954	0.0559925	-1.56972	0.377818	1
miR-483-5p	-2.08966	0.816464	0.0104852	0.0560415	-2.68063	0.832827	1
miR-18a	1.87768	0.750053	0.012301	0.0646324	2.25407	0.10137	1
miR-92a	-0.945964	0.380771	0.0129793	0.0670596	-0.982141	0.442167	1
miR-675	-1.43463	0.581965	0.0136954	0.0695997	-1.59868	0.400056	1
miR-30d	-1.62086	0.664258	0.0146829	0.0717531	-1.85526	0.531815	1
miR-423-5p	-1.76471	0.725307	0.014972	0.0717531	-2.09568	0.746978	1
miR-484	-0.971401	0.400719	0.0153444	0.0717531	-1.0156	0.515419	1
miR-151-5p	-0.941654	0.388456	0.0153466	0.0717531	-0.97862	0.33874	1
miR-515-5p	1.53855	0.635577	0.0154901	0.0717531	1.72482	0.156072	1
miR-485-5p	-1.54004	0.636371	0.015519	0.0717531	-1.7512	0.303531	1
miR-3909	-1.73321	0.717714	0.0157394	0.0717531	-2.05994	0.410842	1
miR-126	1.17819	0.49729	0.0178253	0.0796858	1.2589	0.270714	1
miR-720	-1.5083	0.637558	0.0179936	0.0796858	-1.71656	0.43888	1
miR-133a	-1.77476	0.757109	0.0190719	0.0832715	-2.16889	0.562604	1
miR-495	1.26363	0.542348	0.0198097	0.0852917	1.37299	0.239448	1
miR-125a-5p	-1.64822	0.716495	0.0214259	0.090911	-1.9444	0.667683	1
miR-150	1.32405	0.578014	0.021982	0.090911	1.43648	0.182222	1
miR-629	-1.28581	0.561377	0.0219946	0.090911	-1.38117	0.336681	1
miR-519c-3p	1.31654	0.58454	0.0243058	0.0991422	1.44708	0.218227	1
miR-519b-3p	1.38398	0.618469	0.025237	0.0994605	1.54908	0.237013	1
miR-519a	1.19649	0.535394	0.0254317	0.0994605	1.29421	0.288301	1
miR-1285	0.998762	0.447057	0.0254777	0.0994605	1.05047	0.315126	1
miR-744	-1.78178	0.798569	0.0256672	0.0994605	-2.24209	0.884322	1
miR-130a	0.860736	0.38742	0.0263028	0.100665	0.895285	0.406149	1
miR-409-3p	-1.1312	0.515956	0.0283476	0.106373	-1.21724	0.301324	1
miR-299-3p	1.23999	0.56605	0.0284806	0.106373	1.36228	0.266434	1
miR-136	1.097	0.50808	0.0308419	0.11252	1.18278	0.350288	1
miR-873	1.14536	0.53145	0.0311494	0.11252	1.26695	0.397163	1
miR-191	-1.2291	0.570527	0.0312153	0.11252	-1.34805	0.485275	1
miR-125a-3p	-1.30728	0.612578	0.0328372	0.117006	-1.48417	0.561172	1
miR-1269	-1.74665	0.84286	0.0382388	0.134705	-2.30672	0.925793	1
miR-204	-1.23043	0.597569	0.0394881	0.137543	-1.35756	0.169652	1
miR-30a	0.792458	0.389351	0.0418174	0.140494	0.824009	0.437125	1
miR-519d	1.10371	0.542611	0.0419449	0.140494	1.19443	0.0870278	0.969739
miR-29b	1.25116	0.616437	0.0423903	0.140494	1.42507	0.346106	1
miR-497	1.46708	0.723331	0.0425374	0.140494	1.725	0.224034	1
let-7e	-0.770832	0.380171	0.0426014	0.140494	-0.802194	0.613347	1
miR-100	-1.71621	0.849709	0.043408	0.141647	-2.26969	0.543968	1
miR-335	0.727285	0.361431	0.0441948	0.142712	0.751132	0.413944	1
miR-944	0.976939	0.487514	0.0450788	0.144066	1.04425	0.316478	1
miR-425	-0.861892	0.436283	0.0482075	0.152493	-0.908328	0.603191	1
miR-522	-0.758629	0.385174	0.0488874	0.153082	-0.788646	0.562063	1
miR-654-5p	-1.36018	0.703662	0.0532364	0.165033	-1.61406	0.514789	1
miR-374b	0.850661	0.44416	0.0554651	0.17024	0.886728	0.374715	1
miR-542-3p	0.934308	0.491558	0.0573403	0.17427	0.999923	0.330623	1
miR-21	1.07223	0.576608	0.0629501	0.189461	1.17535	0.361421	1
miR-19b	1.19627	0.645891	0.0640081	0.189662	1.34957	0.302051	1
miR-516b	-0.896172	0.484284	0.0642402	0.189662	-0.954619	0.282817	1
miR-328	-1.53902	0.850657	0.0704187	0.204439	-2.05378	1	1
miR-654-3p	-0.984225	0.545338	0.071106	0.204439	-1.06858	0.250665	1
miR-32	1.22545	0.679914	0.0714893	0.204439	1.43405	0.350251	1
miR-197	-1.5161	0.842347	0.0718835	0.204439	-1.9843	1	1
miR-874	-1.61999	0.910978	0.0753548	0.211761	-2.34597	0.978371	1
miR-134	-1.01296	0.57054	0.0758241	0.211761	-1.10802	0.299685	1
miR-183	-0.857536	0.485384	0.0772758	0.213716	-0.916354	0.569482	1
miR-4286	-1.5876	0.900519	0.077903	0.213716	-2.2536	1	1
miR-146b-5p	-1.02837	0.585615	0.0790784	0.214955	-1.13275	0.19887	1
miR-1274a	-1.05068	0.599645	0.0797447	0.214955	-1.19227	0.651614	1
miR-342-3p	0.910182	0.520649	0.0804348	0.214955	0.967772	0.174319	1
miR-361-5p	-0.702708	0.403279	0.0814238	0.215738	-0.742276	0.697282	1
miR-130b	-0.669182	0.391836	0.087671	0.230322	-0.69581	0.564651	1
miR-1296	-1.34719	0.795307	0.0902803	0.235184	-1.69358	1	1
miR-34a	0.949863	0.562614	0.091353	0.235343	1.0557	0.439962	1
miR-887	-0.942341	0.559031	0.0918596	0.235343	-1.06312	0.694996	1
miR-330-3p	-1.28394	0.772937	0.0966902	0.245688	-1.61564	0.777635	1
miR-889	0.818612	0.497338	0.0997661	0.2483	0.877937	0.487908	1
miR-155	0.89782	0.546333	0.100309	0.2483	0.970132	0.335813	1
miR-574-5p	-1.24521	0.758571	0.10069	0.2483	-1.51373	1	1
miR-548k	-0.977081	0.595636	0.100922	0.2483	-1.05538	0.38512	1
miR-194	1.03366	0.633349	0.102669	0.250609	1.17051	0.384586	1
miR-668	-1.13694	0.703473	0.106055	0.256852	-1.37253	0.708086	1
miR-769-5p	0.594211	0.3688	0.107136	0.257457	0.618004	0.565868	1
miR-127-5p	0.831998	0.518431	0.10853	0.25749	0.896326	0.427357	1
miR-518b	-0.703952	0.438992	0.10881	0.25749	-0.740788	0.682883	1
miR-30c	0.61735	0.391024	0.114381	0.268622	0.641844	0.436305	1
miR-433	-1.18721	0.759728	0.118128	0.275335	-1.44403	0.941044	1
miR-105	-1.20995	0.789677	0.125472	0.286725	-1.54991	0.863454	1
miR-181a	-0.969653	0.633153	0.125654	0.286725	-1.09124	0.830672	1
miR-127-3p	-0.802285	0.524874	0.126381	0.286725	-0.865381	0.397022	1
miR-376a	1.10095	0.720902	0.126714	0.286725	1.31509	0.435323	1
miR-301a	0.854067	0.565307	0.130839	0.288736	0.934982	0.469351	1
miR-125b	-1.17459	0.778071	0.131142	0.288736	-1.44431	0.971131	1
miR-3182	-1.02765	0.681157	0.13138	0.288736	-1.18462	0.222794	1
miR-487a	-0.856526	0.56813	0.131651	0.288736	-0.938068	0.441627	1
miR-15a	0.816284	0.542291	0.13226	0.288736	0.893913	0.521624	1
miR-483-3p	-1.21494	0.8096	0.133441	0.289278	-1.5334	1	1
miR-520e	0.887562	0.611488	0.146647	0.315684	1.01994	0.553788	1
miR-106b	0.664034	0.460249	0.149085	0.315684	0.717116	0.599635	1
miR-1291	-1.41077	0.97818	0.149235	0.315684	-2.40229	0.840529	1
miR-9	0.91707	0.638061	0.150639	0.315684	1.03224	0.443377	1
miR-517c	0.785272	0.54646	0.150714	0.315684	0.853337	0.53821	1
miR-296-3p	-1.16939	0.816829	0.152253	0.316768	-1.55757	1	1
miR-421	-0.644512	0.454453	0.156128	0.322665	-0.682026	0.620624	1
miR-195	1.09031	0.772236	0.157983	0.323042	1.34279	0.407439	1
miR-28-3p	-0.484504	0.3435	0.158395	0.323042	-0.499472	0.703503	1
miR-525-5p	0.671335	0.478605	0.160709	0.32562	0.713932	0.557812	1
miR-532-5p	0.674265	0.482153	0.16198	0.326063	0.717278	0.401623	1
miR-455-5p	0.926409	0.665784	0.164087	0.32734	1.0601	0.51203	1
miR-132	0.797716	0.574479	0.164957	0.32734	0.905596	0.614086	1
miR-320a	-0.983347	0.709544	0.165782	0.32734	-1.15213	1	1
miR-218	0.806379	0.589314	0.171207	0.335913	0.898896	0.587404	1
miR-625	-0.703385	0.51966	0.17588	0.342911	-0.75018	0.567232	1
miR-27a	0.680462	0.504287	0.177223	0.34337	0.728549	0.443482	1
miR-331-3p	0.969928	0.728778	0.183223	0.352789	1.1318	0.0311151	0.75291
miR-520a-5p	0.611161	0.465963	0.189652	0.362915	0.64869	0.650488	1
miR-99a	-0.620738	0.475149	0.191414	0.36404	-0.656686	0.715156	1
miR-1246	0.830627	0.638471	0.193271	0.36533	0.941877	0.456737	1
miR-382	0.782703	0.604312	0.195252	0.366837	0.87315	0.530024	1
miR-4301	0.765871	0.59767	0.200043	0.373575	0.843187	0.322551	1
miR-377	0.953379	0.752222	0.205006	0.376496	1.17359	0.576595	1
miR-24	0.714095	0.564128	0.205571	0.376496	0.779539	0.368694	1
miR-214	-0.991104	0.783996	0.206169	0.376496	-1.22591	1	1
let-7i	0.906198	0.717301	0.206466	0.376496	1.06157	0.480962	1
miR-31	-0.53519	0.426939	0.210004	0.38071	-0.561875	0.617936	1
miR-373	0.848489	0.683697	0.214595	0.38677	0.974491	0.528877	1
miR-19a	0.902578	0.729962	0.216283	0.387559	1.06976	0.495794	1
miR-665	0.882584	0.72699	0.224738	0.40016	1.01305	0.229509	1
miR-152	0.572951	0.473123	0.225897	0.40016	0.609384	0.599979	1
miR-22	-0.559796	0.466115	0.229757	0.404686	-0.593183	0.653932	1
miR-381	0.558965	0.469324	0.233654	0.409224	0.592571	0.542071	1
miR-372	0.871265	0.747402	0.243726	0.42098	1.03666	0.586228	1
miR-221	0.542088	0.465168	0.243874	0.42098	0.574782	0.675774	1
miR-758	-0.646586	0.557035	0.245738	0.42098	-0.708312	0.657067	1
miR-1283	0.752092	0.648016	0.245802	0.42098	0.849534	0.580417	1
miR-574-3p	-0.878444	0.759055	0.247156	0.42098	-1.06485	1	1
miR-380	0.638245	0.558601	0.253214	0.428942	0.686412	0.493	1
miR-363	-0.852531	0.753091	0.257617	0.434028	-1.02886	0.8048	1
miR-200b	-0.887884	0.810921	0.273557	0.458393	-1.10276	0.27663	1
miR-135b	0.829224	0.761118	0.275942	0.459903	1.02258	0.545804	1
miR-365	-0.566072	0.524334	0.28032	0.464533	-0.615765	0.785502	1
miR-516a-5p	-0.561208	0.521341	0.281717	0.464533	-0.604381	0.443386	1
miR-326	0.795385	0.741308	0.283295	0.464663	0.922774	0.0588884	0.835144
miR-140-3p	0.484407	0.454985	0.287027	0.468308	0.510316	0.424452	1
miR-493	-0.569706	0.539526	0.290997	0.472299	-0.614654	0.462713	1
miR-450b-5p	-0.531518	0.506675	0.294163	0.474951	-0.568863	0.652428	1
miR-28-5p	-0.366192	0.35189	0.298042	0.47872	-0.377194	0.765996	1
miR-532-3p	-0.879718	0.854379	0.303171	0.483914	-1.17693	0.671326	1
miR-210	0.482041	0.469345	0.304397	0.483914	0.508181	0.524914	1
miR-520d-5p	0.357267	0.351505	0.309442	0.489424	0.368887	0.679336	1
miR-324-3p	-0.860956	0.861057	0.317367	0.49941	-1.18967	1	1
miR-512-3p	-0.555724	0.565394	0.325658	0.509869	-0.607746	0.399249	1
miR-523	-0.377379	0.385915	0.328133	0.511162	-0.392024	0.742458	1
miR-323b-3p	-0.585185	0.604463	0.33299	0.516135	-0.666812	0.858151	1
miR-10a	-0.39065	0.421481	0.354005	0.545977	-0.409056	0.616965	1
miR-205	0.388873	0.421786	0.356546	0.546937	0.40714	0.541405	1
let-7a	-0.380934	0.414824	0.358461	0.546937	-0.398322	0.752986	1
miR-3607-3p	0.626753	0.684588	0.35992	0.546937	0.754004	0.632586	1
miR-26b	0.560353	0.620669	0.366621	0.55369	0.625399	0.643146	1
miR-329	0.5738	0.638759	0.369023	0.55369	0.614873	0.464544	1
miR-1301	-0.724879	0.80812	0.369722	0.55369	-0.943405	1	1
miR-200a	0.821167	0.919095	0.371616	0.55385	1.16704	0.650918	1
miR-496	0.571463	0.64673	0.376902	0.557207	0.662102	0.693466	1
miR-15b	-0.588848	0.667189	0.377463	0.557207	-0.685008	1	1
miR-517a	0.394212	0.449782	0.380784	0.559446	0.415881	0.736861	1
miR-34c-5p	0.45951	0.537934	0.392987	0.574651	0.5284	0.815099	1
miR-576-5p	0.443632	0.522885	0.396197	0.576625	0.486422	0.717041	1
miR-107	0.438141	0.52284	0.402029	0.582378	0.470306	0.565362	1
miR-615-3p	-0.578107	0.693963	0.404815	0.583687	-0.690031	1	1
let-7b	0.559895	0.681756	0.411501	0.59058	0.645527	0.634944	1
miR-146b-3p	-0.653273	0.806089	0.417697	0.593513	-0.882663	0.696495	1
miR-20a	0.530541	0.655163	0.418064	0.593513	0.603569	0.806193	1
miR-371-5p	-0.521831	0.648532	0.421031	0.593513	-0.590693	0.480746	1
miR-23b	-0.533036	0.662703	0.421203	0.593513	-0.608457	1	1
miR-93	0.294828	0.368386	0.423524	0.594083	0.305443	0.730318	1
miR-3609	-0.539413	0.677308	0.425796	0.59458	-0.649536	1	1
miR-767-5p	-0.568458	0.744472	0.445122	0.617403	-0.68586	0.72805	1
miR-411	-0.402255	0.527967	0.446123	0.617403	-0.433448	0.510122	1
miR-20b	0.538201	0.717644	0.453281	0.624521	0.592471	0.353136	1
miR-3614-5p	-0.57116	0.788294	0.468726	0.642746	-0.706717	0.93066	1
miR-524-5p	0.334603	0.463817	0.470656	0.642746	0.357388	0.867852	1
miR-452	0.40369	0.577439	0.484487	0.658733	0.445762	0.711174	1
miR-182	-0.358042	0.517561	0.489071	0.661092	-0.384946	0.697788	1
miR-146a	-0.391127	0.569168	0.491962	0.661092	-0.412436	0.646106	1
miR-766	-0.54583	0.795499	0.49262	0.661092	-0.737556	0.717587	1
miR-23a	0.352644	0.521157	0.498624	0.666265	0.379518	0.62626	1
miR-196a	0.422319	0.642303	0.510855	0.679678	0.500413	0.879172	1
miR-224	0.401366	0.614023	0.513327	0.680048	0.447598	0.714694	1
miR-450a	0.351403	0.55121	0.523791	0.690958	0.392777	0.803925	1
let-7g	-0.383685	0.606928	0.527273	0.692604	-0.423551	0.543533	1
miR-520c-3p	0.332483	0.532333	0.532248	0.69619	0.361026	0.910591	1
miR-190	0.469615	0.760256	0.536768	0.699152	0.603833	0.895232	1
miR-520d-3p	0.248705	0.416036	0.549975	0.708271	0.260952	0.875821	1
miR-186	0.240887	0.404688	0.551681	0.708271	0.251183	0.720936	1
miR-144	-0.341995	0.574673	0.551769	0.708271	-0.379066	0.854008	1
miR-143	-0.302688	0.510084	0.552908	0.708271	-0.324804	0.653357	1
miR-200c	-0.353945	0.618538	0.567168	0.723546	-0.396147	0.731174	1
miR-145	0.427281	0.751215	0.569501	0.723546	0.508	0.186637	1
miR-17	0.344272	0.609731	0.572325	0.723843	0.385925	0.951585	1
miR-431	-0.312117	0.555787	0.574404	0.723843	-0.341144	1	1
let-7c	-0.307044	0.554139	0.579516	0.725302	-0.329616	0.728882	1
miR-25	0.286805	0.518606	0.580242	0.725302	0.309664	0.934251	1
miR-185	-0.285639	0.519984	0.582783	0.725553	-0.319248	0.943186	1
miR-339-5p	-0.384848	0.714003	0.589887	0.73146	-0.473838	0.618255	1
let-7f	-0.351414	0.670803	0.600369	0.7413	-0.40118	0.508143	1
miR-149	0.357805	0.687217	0.602605	0.7413	0.410426	0.208429	1
miR-148a	0.328174	0.652364	0.614927	0.749624	0.371632	1	1
miR-584	0.359694	0.72003	0.617389	0.749624	0.421322	0.40914	1
miR-518c	0.241227	0.484821	0.618794	0.749624	0.257229	0.917733	1
miR-10b	0.404661	0.818872	0.621187	0.749624	0.507864	0.951305	1
miR-151-3p	-0.205599	0.41638	0.621463	0.749624	-0.214591	0.777376	1
miR-16	-0.230199	0.473762	0.627041	0.753422	-0.243962	0.702259	1
miR-1197	0.280694	0.601179	0.640568	0.764757	0.329456	0.902008	1
miR-518d-3p	-0.182043	0.393098	0.643293	0.764757	-0.188027	0.822335	1
miR-199a-5p	0.238459	0.515826	0.643876	0.764757	0.256931	0.938126	1
miR-342-5p	-0.269338	0.594611	0.650574	0.768907	-0.357064	1	1
miR-371-3p	-0.285134	0.638064	0.654966	0.768907	-0.327403	0.980449	1
miR-379	0.309322	0.693697	0.655666	0.768907	0.375776	0.965209	1
miR-374a	0.286989	0.646873	0.657291	0.768907	0.342796	0.912376	1
miR-378	-0.191293	0.438724	0.662821	0.77246	-0.201249	1	1
miR-454	-0.237594	0.560218	0.671486	0.777004	-0.24947	0.682557	1
miR-154	0.287049	0.677366	0.671732	0.777004	0.361286	0.937402	1
miR-192	-0.235674	0.666733	0.723732	0.82998	-0.268628	0.599606	1
miR-429	0.331072	0.93881	0.72435	0.82998	0.500766	0.968427	1
miR-323-3p	0.202158	0.575895	0.725563	0.82998	0.223693	0.801342	1
miR-542-5p	-0.248363	0.718509	0.729594	0.831523	-0.322314	0.641669	1
miR-498	0.115794	0.34765	0.739077	0.838992	0.118706	0.829808	1
miR-520g	0.127861	0.387709	0.741561	0.838992	0.133538	0.937159	1
miR-301b	0.210224	0.645445	0.744648	0.839422	0.252616	1	1
miR-29a	-0.15141	0.475709	0.750271	0.842695	-0.158328	0.80218	1
miR-199b-5p	0.160787	0.543255	0.767253	0.858659	0.176546	0.893949	1
miR-324-5p	0.172097	0.60783	0.777075	0.864725	0.155379	0.531312	1
miR-362-5p	-0.140173	0.49778	0.778253	0.864725	-0.17573	1	1
miR-330-5p	-0.173261	0.659794	0.792859	0.877809	-0.215039	0.713902	1
miR-181b	-0.102807	0.399057	0.796697	0.878919	-0.107795	1	1
miR-652	-0.171295	0.689423	0.803778	0.883585	-0.219909	0.481833	1
miR-664	-0.153621	0.64828	0.812682	0.887338	-0.201673	0.64905	1
miR-299-5p	0.165149	0.697815	0.812916	0.887338	0.153288	0.683458	1
miR-27b	0.115336	0.49939	0.81735	0.889048	0.12339	1	1
miR-26a	-0.0782309	0.374701	0.834618	0.902228	-0.0811282	1	1
miR-487b	-0.0941379	0.462376	0.838669	0.902228	-0.100884	0.982977	1
miR-524-3p	0.0745529	0.37735	0.843382	0.902228	0.0764056	0.861211	1
miR-432	-0.104054	0.531974	0.844923	0.902228	-0.113989	1	1
miR-193b	0.116013	0.60036	0.846772	0.902228	0.126143	0.445154	1
miR-184	-0.159003	0.823692	0.84693	0.902228	-0.199855	1	1
miR-503	0.105415	0.596091	0.859632	0.91144	0.114379	0.658227	1
miR-148b	-0.0779672	0.446754	0.861457	0.91144	-0.0818096	1	1
miR-361-3p	0.100448	0.592052	0.865278	0.912368	0.0975078	0.466853	1
miR-196b	0.0947481	0.599897	0.874504	0.916948	0.113085	0.889512	1
miR-339-3p	-0.0738852	0.471722	0.875537	0.916948	-0.0982993	0.824237	1
miR-141	-0.0798894	0.572704	0.889059	0.927974	-0.0871367	0.811282	1
miR-520a-3p	0.073383	0.571918	0.897903	0.932317	0.080759	0.839341	1
miR-181c	0.067775	0.556638	0.903091	0.932317	0.0664787	0.576638	1
miR-485-3p	-0.0904676	0.754166	0.904517	0.932317	-0.121058	0.476038	1
miR-518a-3p	-0.0450141	0.378168	0.90525	0.932317	-0.0463259	0.92348	1
miR-1248	-0.0643823	0.56643	0.909505	0.933598	-0.074336	1	1
miR-518f	0.0330757	0.429273	0.938583	0.95984	0.0351432	0.951512	1
miR-98	-0.0504914	0.68525	0.941262	0.95984	-0.042217	0.794806	1
let-7d	0.0284115	0.629989	0.964029	0.976807	0.0412432	1	1
miR-203	0.0216949	0.487805	0.964526	0.976807	0.0282057	0.947286	1
miR-410	0.0235304	0.574933	0.967354	0.976807	0.0254204	0.678832	1
miR-934	-0.0105632	0.617476	0.986351	0.992362	-0.00180118	0.813726	1
miR-455-3p	-0.00789016	0.580794	0.989161	0.992362	-0.00945545	0.898608	1
miR-30e	-0.00222262	0.635526	0.99721	0.99721	-0.00216314	0.762444	1
miR-3615	-2.2435	0.786521	NA	NA	-2.81748	0.716833	1
miR-877	0.0606024	0.820124	NA	NA	0.0572728	0.2955	1
* - Standard error for DESeq2 log2(fold change)
