# Supplementary material for: RNA sequencing of chorionic villi from recurrent pregnancy loss patients reveals impaired function of basic nuclear and cellular machinery
Source: Sci Rep. 2016 Dec 8;6:38439. doi: 10.1038/srep38439 (PMC5143936; doi:10.1038/srep38439)
Supplement: Supplementary Dataset 5 [file srep38439-s6.xls]

## Sheet: RPL1 v 1. Trim ETP
Supplementary Data S5a - Single sample comparisons. Genes with largest difference in expression estimates between recurrent pregnancy loss sample RPL1 and sampes from 1. trimester electively terminated pregnancies (n=8) using DESeq and DESeq2. Genes are included in the table if adjusted P value from DESeq < 0.05 and from DESeq2 < 0.1 and sorted by DESeq P value.
			DESeq			DESeq2
Ensembl id	Gene	Type	log2(Fold Change)	P	adjusted P	log2(Fold Change)	lfcSE*	P	adjusted P
ENSG00000173110	HSPA6	protein_coding	6.41226	7.21324e-41	1.04816e-36	3.73457	0.733886	3.60423e-07	4.56358e-05
ENSG00000122133	PAEP	protein_coding	5.15344	6.93463e-31	5.03836e-27	4.35012	0.576025	4.28759e-14	3.66488e-11
ENSG00000169429	IL8	protein_coding	5.35863	3.83779e-24	1.8589e-20	3.76393	0.721004	1.78536e-07	2.59431e-05
ENSG00000146678	IGFBP1	protein_coding	5.74697	7.99273e-21	2.90356e-17	4.41682	0.674267	5.73246e-11	2.37995e-08
ENSG00000223001	U2	snRNA	-10.9163	2.96867e-19	8.62755e-16	-3.17962	0.699654	5.50514e-06	0.000417173
ENSG00000184258	CDR1	protein_coding	4.95316	4.01004e-19	9.71165e-16	3.39029	0.727369	3.1464e-06	0.000264202
ENSG00000204389	HSPA1A	protein_coding	4.17022	5.23875e-18	9.51553e-15	2.93606	0.713178	3.84062e-05	0.00181785
ENSG00000200795	RNU4-1	snRNA	-9.3883	1.11879e-17	1.80635e-14	-3.14081	0.699977	7.22296e-06	0.000514494
ENSG00000240583	AQP1	protein_coding	4.03438	2.0082e-17	2.91812e-14	3.18355	0.641992	7.09081e-07	7.74711e-05
ENSG00000210082	J01415.4	Mt_rRNA	-8.87574	1.85673e-16	2.45275e-13	-5.17262	0.616169	4.66682e-17	9.68766e-14
ENSG00000226958	RN28S1	pseudogene	3.07278	1.11726e-15	1.35291e-12	2.3147	0.732166	0.00156992	0.0278397
ENSG00000128342	LIF	protein_coding	4.59349	3.754e-15	4.19611e-12	3.47184	0.679716	3.2597e-07	4.26727e-05
ENSG00000237339	RP11-98L5.2	lincRNA	5.2184	1.75637e-14	1.59511e-11	3.99114	0.678197	3.9823e-09	1.03334e-06
ENSG00000047457	CP	protein_coding	4.13147	2.3843e-14	2.03802e-11	3.34875	0.617105	5.74551e-08	1.03072e-05
ENSG00000099985	OSM	protein_coding	4.96778	2.74009e-14	2.21202e-11	3.47072	0.720035	1.43412e-06	0.000141763
ENSG00000223336	RNU2-6P	snRNA	-7.62955	1.59052e-13	1.05054e-10	-3.38141	0.685368	8.06778e-07	8.55715e-05
ENSG00000222414	U2	snRNA	-7.35813	1.78029e-13	1.12476e-10	-3.50716	0.677914	2.29797e-07	3.21076e-05
ENSG00000165646	SLC18A2	protein_coding	4.06425	3.19361e-13	1.9336e-10	3.80427	0.375023	3.5194e-24	5.11404e-20
ENSG00000256222	MTRNR2L3	protein_coding	-7.7541	6.41757e-13	3.5967e-10	-5.13773	0.597915	8.49202e-18	2.05663e-14
ENSG00000187479	C11orf96	protein_coding	4.68521	7.252e-13	3.90292e-10	4.08817	0.51954	3.58027e-15	3.97533e-12
ENSG00000211459	J01415.24	Mt_rRNA	-7.50768	8.79527e-13	4.56443e-10	-4.49468	0.629812	9.57084e-13	5.349e-10
ENSG00000142627	EPHA2	protein_coding	3.34048	1.26837e-12	6.14358e-10	2.68461	0.618642	1.4279e-05	0.000861695
ENSG00000207445	SNORD15B	snoRNA	-7.28393	1.50786e-12	7.06797e-10	-2.68582	0.712984	0.000165214	0.00524174
ENSG00000223247	U2	snRNA	-7.32259	1.60592e-12	7.2924e-10	-3.2545	0.689174	2.33165e-06	0.000209143
ENSG00000123689	G0S2	protein_coding	4.60198	6.47448e-12	2.85093e-09	3.35568	0.699494	1.60828e-06	0.000156845
ENSG00000167618	LAIR2	protein_coding	3.38091	8.25926e-12	3.52986e-09	2.29324	0.720758	0.0014641	0.0263303
ENSG00000148677	ANKRD1	protein_coding	5.38487	9.16756e-12	3.80611e-09	4.00131	0.693347	7.87954e-09	1.76548e-06
ENSG00000112715	VEGFA	protein_coding	3.09943	1.32731e-11	5.21276e-09	2.27546	0.684971	0.000893826	0.0188508
ENSG00000256618	MTRNR2L1	protein_coding	-8.13723	1.62379e-11	6.20931e-09	-3.94547	0.663144	2.68737e-09	7.96941e-07
ENSG00000200087	SNORA73B	snoRNA	-6.36113	2.11464e-11	7.87894e-09	-4.59818	0.584983	3.83006e-15	3.97533e-12
ENSG00000140678	ITGAX	protein_coding	3.8603	3.49568e-11	1.23892e-08	2.93351	0.669929	1.19311e-05	0.000758821
ENSG00000120885	CLU	protein_coding	3.36337	6.4436e-11	2.22933e-08	2.57282	0.66063	9.84006e-05	0.00373332
ENSG00000179294	C17orf96	protein_coding	4.08165	1.13073e-10	3.82107e-08	3.43306	0.577488	2.76762e-09	8.04325e-07
ENSG00000152954	NRSN1	protein_coding	3.38057	3.94556e-10	1.24637e-07	3.15738	0.383954	1.97902e-16	3.59465e-13
ENSG00000085265	FCN1	protein_coding	4.21073	5.57089e-10	1.72235e-07	3.64499	0.532147	7.40577e-12	3.84333e-09
ENSG00000147606	SLC26A7	protein_coding	-6.37026	5.95256e-10	1.80201e-07	-3.70816	0.582854	1.99052e-10	7.81737e-08
ENSG00000116717	GADD45A	protein_coding	3.62726	1.10933e-09	3.22393e-07	2.91722	0.618991	2.44262e-06	0.000217753
ENSG00000182752	PAPPA	protein_coding	-5.49175	1.17331e-09	3.27873e-07	-2.65528	0.701633	0.000154058	0.00499267
ENSG00000000938	FGR	protein_coding	4.36165	1.39275e-09	3.8185e-07	3.09698	0.710365	1.30239e-05	0.000812231
ENSG00000255823	MTRNR2L8	protein_coding	-9.0187	1.44613e-09	3.89144e-07	-3.72929	0.675632	3.39551e-08	6.32566e-06
ENSG00000013588	GPRC5A	protein_coding	3.44978	1.60035e-09	4.22812e-07	2.19633	0.734956	0.00280455	0.040631
ENSG00000144476	CXCR7	protein_coding	3.38822	1.70811e-09	4.43224e-07	2.86352	0.560559	3.25009e-07	4.26727e-05
ENSG00000204388	HSPA1B	protein_coding	2.99771	1.93395e-09	4.93021e-07	2.25642	0.668642	0.000739125	0.016151
ENSG00000124107	SLPI	protein_coding	4.6242	2.03405e-09	5.09599e-07	3.13091	0.727027	1.65891e-05	0.000960386
ENSG00000111674	ENO2	protein_coding	3.90232	2.68447e-09	6.50133e-07	3.34038	0.55198	1.43385e-09	4.34068e-07
ENSG00000241529	AC055740.1	scRNA_pseudogene	-5.55825	3.05778e-09	7.28403e-07	-4.03661	0.59288	9.8643e-12	4.62381e-09
ENSG00000122176	FMOD	protein_coding	3.19198	3.61984e-09	8.34918e-07	2.45663	0.654308	0.000173658	0.00540347
ENSG00000011422	PLAUR	protein_coding	3.47466	5.18726e-09	1.15963e-06	2.88654	0.580997	6.75572e-07	7.55134e-05
ENSG00000197405	C5AR1	protein_coding	4.09357	5.31934e-09	1.17114e-06	2.79319	0.723009	0.000111871	0.00400392
ENSG00000239224	AL136293.1	scRNA_pseudogene	-5.23259	8.55767e-09	1.85599e-06	-4.53321	0.469071	4.27834e-22	2.07229e-18
ENSG00000184557	SOCS3	protein_coding	2.95499	8.97459e-09	1.91779e-06	2.2058	0.673606	0.00105809	0.0212071
ENSG00000213462	ERV3-1	protein_coding	-5.31829	1.12055e-08	2.35982e-06	-2.93053	0.681221	1.69357e-05	0.000976556
ENSG00000137801	THBS1	protein_coding	2.78736	1.58133e-08	3.23638e-06	2.07302	0.674431	0.00211399	0.0338748
ENSG00000244022	AL442663.2	scRNA_pseudogene	-6.25004	2.26443e-08	4.44654e-06	-4.60651	0.575655	1.22204e-15	1.77574e-12
ENSG00000204614	TRIM40	protein_coding	-5.51306	2.40513e-08	4.65985e-06	-3.38238	0.652957	2.21777e-07	3.15946e-05
ENSG00000238554	U1	snRNA	-8.67378	2.58995e-08	4.88761e-06	-3.08215	0.679448	5.72604e-06	0.000428893
ENSG00000183018	SPNS2	protein_coding	2.96853	2.85346e-08	5.31585e-06	2.43784	0.592129	3.83717e-05	0.00181785
ENSG00000241226	AC006132.1	scRNA_pseudogene	-Inf	3.01832e-08	5.4824e-06	-3.39927	0.68639	7.33051e-07	7.89035e-05
ENSG00000152926	ZNF117	protein_coding	-5.06205	4.71581e-08	8.45992e-06	-2.48982	0.70466	0.000410313	0.0104053
ENSG00000162896	PIGR	protein_coding	3.30835	5.23847e-08	9.1711e-06	2.15814	0.730088	0.00311657	0.0432953
ENSG00000176170	SPHK1	protein_coding	3.30206	6.34854e-08	1.09822e-05	2.92326	0.496514	3.91909e-09	1.03334e-06
ENSG00000136997	MYC	protein_coding	2.98991	6.65796e-08	1.1382e-05	2.70637	0.444245	1.11467e-09	3.44622e-07
ENSG00000201816	SNORA73	snoRNA	-6.8848	7.09598e-08	1.18519e-05	-3.85544	0.653492	3.64047e-09	9.79623e-07
ENSG00000147642	SYBU	protein_coding	3.72629	9.2522e-08	1.52777e-05	2.92914	0.641601	4.98636e-06	0.00038747
ENSG00000175093	SPSB4	protein_coding	4.09467	1.00814e-07	1.64598e-05	3.61491	0.496247	3.22889e-13	2.34595e-10
ENSG00000207175	U1	snRNA	-8.42548	1.22483e-07	1.94015e-05	-2.57462	0.716114	0.000324059	0.00880168
ENSG00000241530	AC006368.1	rRNA_pseudogene	3.25238	1.22836e-07	1.94015e-05	2.58564	0.734151	0.000428399	0.010696
ENSG00000168079	SCARA5	protein_coding	3.65949	1.24198e-07	1.94057e-05	2.69016	0.687369	9.08933e-05	0.00352206
ENSG00000181104	F2R	protein_coding	3.33566	1.2849e-07	1.98627e-05	2.73172	0.597542	4.84031e-06	0.00038197
ENSG00000019582	CD74	protein_coding	3.1069	1.6161e-07	2.42098e-05	3.21113	0.52041	6.81276e-10	2.19992e-07
ENSG00000112096	SOD2	protein_coding	2.71406	1.81441e-07	2.69033e-05	2.34087	0.527891	9.23382e-06	0.000618325
ENSG00000100292	HMOX1	protein_coding	2.61789	1.94666e-07	2.85726e-05	2.21318	0.555208	6.71369e-05	0.00278733
ENSG00000255633	MTRNR2L9	pseudogene	-7.50284	2.16831e-07	3.15077e-05	-3.8088	0.663379	9.38376e-09	1.94793e-06
ENSG00000206597	SNORA57	snoRNA	-4.77515	2.47392e-07	3.52437e-05	-3.49644	0.59854	5.16985e-09	1.29523e-06
ENSG00000234797	RPS3AP6	pseudogene	3.23133	2.79053e-07	3.93681e-05	2.6793	0.582564	4.24207e-06	0.000342453
ENSG00000125730	C3	protein_coding	3.04395	2.84761e-07	3.97871e-05	2.2626	0.676741	0.000827664	0.0177292
ENSG00000140988	RPS2	protein_coding	2.63436	2.94865e-07	4.08065e-05	2.22815	0.554482	5.85851e-05	0.00249648
ENSG00000116741	RGS2	protein_coding	2.74808	3.1116e-07	4.26553e-05	2.10217	0.654965	0.00132926	0.0250788
ENSG00000184205	TSPYL2	protein_coding	2.81744	3.22767e-07	4.3833e-05	2.32219	0.588256	7.89453e-05	0.00321332
ENSG00000109107	ALDOC	protein_coding	3.52327	3.55173e-07	4.77872e-05	2.8989	0.593991	1.05879e-06	0.000109116
ENSG00000222004	C7orf71	protein_coding	-6.14525	3.66459e-07	4.88533e-05	-3.17712	0.681016	3.08228e-06	0.000260399
ENSG00000132002	DNAJB1	protein_coding	2.57393	3.77038e-07	4.9358e-05	2.1216	0.585272	0.000288983	0.00810658
ENSG00000137309	HMGA1	protein_coding	2.58263	3.98591e-07	5.17136e-05	2.38487	0.401694	2.90247e-09	8.26975e-07
ENSG00000158246	FAM46B	protein_coding	2.99641	4.02758e-07	5.17918e-05	2.2504	0.671037	0.000797613	0.017196
ENSG00000201348	RNU105B	snoRNA	-8.23729	4.08466e-07	5.2065e-05	-4.07682	0.656104	5.17553e-10	1.70922e-07
ENSG00000142871	CYR61	protein_coding	2.62824	4.66396e-07	5.84241e-05	1.96503	0.669605	0.00333968	0.0451852
ENSG00000199916	RMRP	misc_RNA	-4.10849	5.09262e-07	6.32486e-05	-3.77663	0.388411	2.39915e-22	1.7431e-18
ENSG00000201098	RNY1	misc_RNA	-6.16434	5.20917e-07	6.41479e-05	-3.23234	0.678047	1.86866e-06	0.000176322
ENSG00000155926	SLA	protein_coding	3.27638	5.52582e-07	6.74754e-05	2.69514	0.59119	5.14374e-06	0.000397573
ENSG00000099860	GADD45B	protein_coding	3.06675	5.58109e-07	6.75823e-05	2.44711	0.62166	8.27119e-05	0.00331098
ENSG00000164251	F2RL1	protein_coding	2.90188	5.63395e-07	6.76587e-05	2.49527	0.532787	2.82117e-06	0.000244015
ENSG00000201643	SNORA14A	snoRNA	-6.57448	6.18331e-07	7.36473e-05	-2.96594	0.69681	2.07701e-05	0.00114757
ENSG00000207181	SNORA14B	snoRNA	-4.75461	6.35652e-07	7.50948e-05	-2.22163	0.715409	0.0019002	0.0314485
ENSG00000165899	OTOGL	protein_coding	-4.59325	6.76536e-07	7.86459e-05	-2.78997	0.669012	3.04223e-05	0.00150363
ENSG00000238917	SNORD10	snoRNA	-4.33612	6.85951e-07	7.91075e-05	-2.10576	0.715311	0.00324163	0.0444285
ENSG00000251791	SCARNA6	snoRNA	-4.40812	8.07734e-07	9.24187e-05	-3.73157	0.499579	8.05472e-14	6.50239e-11
ENSG00000088826	SMOX	protein_coding	3.59079	8.24121e-07	9.35571e-05	3.08894	0.536654	8.61698e-09	1.84137e-06
ENSG00000105472	CLEC11A	protein_coding	2.81093	9.17135e-07	0.000103309	2.30921	0.590583	9.22769e-05	0.0035567
ENSG00000165125	TRPV6	protein_coding	-4.18417	1.24655e-06	0.000137224	-2.89733	0.631591	4.48884e-06	0.000358392
ENSG00000171823	FBXL14	protein_coding	2.72977	1.5564e-06	0.000168776	2.48787	0.432717	8.95518e-09	1.88591e-06
ENSG00000252010	SCARNA5	snoRNA	-4.04995	1.57855e-06	0.00016991	-3.11377	0.579979	7.92775e-08	1.33951e-05
ENSG00000006659	LGALS14	protein_coding	-4.42318	1.76792e-06	0.000187516	-2.21017	0.710304	0.00186089	0.0311168
ENSG00000170525	PFKFB3	protein_coding	2.62916	2.24772e-06	0.000236678	1.97761	0.665557	0.00296488	0.0421328
ENSG00000166825	ANPEP	protein_coding	2.66734	2.29857e-06	0.000238576	2.50506	0.357878	2.56421e-12	1.38002e-09
ENSG00000201428	7SK	misc_RNA	-6.06059	2.58929e-06	0.000266844	-4.51753	0.570214	2.32756e-15	3.0747e-12
ENSG00000196878	LAMB3	protein_coding	2.74502	2.6305e-06	0.000269181	2.09281	0.657403	0.0014553	0.0263023
ENSG00000159403	C1R	protein_coding	3.11841	2.95403e-06	0.000298091	2.19246	0.705335	0.00188109	0.0313825
ENSG00000196226	HIST1H2BB	protein_coding	-3.85686	3.40752e-06	0.000339142	-3.00197	0.574115	1.70554e-07	2.50335e-05
ENSG00000130592	LSP1	protein_coding	2.9641	3.51985e-06	0.000347829	2.35571	0.626392	0.000169403	0.00532812
ENSG00000209582	SNORA48	snoRNA	-3.92803	4.23795e-06	0.000405143	-3.49406	0.443001	3.08905e-15	3.74058e-12
ENSG00000256316	HIST1H3F	protein_coding	-3.77772	4.44495e-06	0.000416707	-2.47606	0.657631	0.000166464	0.00526991
ENSG00000221491	SNORA34	snoRNA	-4.7418	4.50649e-06	0.000419768	-3.42961	0.604546	1.4029e-08	2.71808e-06
ENSG00000181472	ZBTB2	protein_coding	2.60333	4.93964e-06	0.00045139	2.34596	0.457304	2.89768e-07	3.89872e-05
ENSG00000168242	HIST1H2BI	protein_coding	-3.73932	4.97023e-06	0.00045139	-2.82142	0.594964	2.1144e-06	0.000190835
ENSG00000118523	CTGF	protein_coding	2.54725	5.10795e-06	0.000461016	1.99974	0.632434	0.00156707	0.0278376
ENSG00000256276	RP5-916L7.2	lincRNA	-5.52645	5.29103e-06	0.000474592	-3.22864	0.664593	1.18531e-06	0.000121294
ENSG00000121966	CXCR4	protein_coding	2.93905	5.59794e-06	0.000499041	2.24003	0.658382	0.000668133	0.0149134
ENSG00000198366	HIST1H3A	protein_coding	-3.97992	5.76992e-06	0.000511236	-2.88251	0.613962	2.66697e-06	0.000232058
ENSG00000222706	7SK	misc_RNA	-5.74748	6.55572e-06	0.000577341	-4.19303	0.585395	7.90833e-13	4.59664e-10
ENSG00000256018	HIST1H3G	protein_coding	-3.65673	6.70115e-06	0.0005819	-2.93547	0.553731	1.15012e-07	1.77791e-05
ENSG00000137259	HIST1H2AB	protein_coding	-3.85573	6.72763e-06	0.0005819	-2.50413	0.659603	0.000146802	0.00483713
ENSG00000221716	SNORA11	snoRNA	-4.90214	6.82997e-06	0.000583802	-3.2462	0.637965	3.61167e-07	4.56358e-05
ENSG00000123358	NR4A1	protein_coding	2.27663	7.00269e-06	0.000595065	1.82796	0.610095	0.00273382	0.039965
ENSG00000198339	HIST1H4I	protein_coding	-3.9287	7.15997e-06	0.000604893	-2.88763	0.607137	1.97323e-06	0.000181474
ENSG00000137331	IER3	protein_coding	2.39597	7.29604e-06	0.000612825	1.85497	0.642991	0.00391535	0.0498195
ENSG00000105835	NAMPT	protein_coding	2.28775	7.54329e-06	0.000629951	2.03083	0.480258	2.35121e-05	0.00125148
ENSG00000103569	AQP9	protein_coding	3.29274	7.69584e-06	0.000639019	2.29604	0.710168	0.00122459	0.0236315
ENSG00000176978	DPP7	protein_coding	2.25487	7.8879e-06	0.000651245	1.96375	0.512183	0.000126031	0.00441292
ENSG00000162511	LAPTM5	protein_coding	2.7962	8.25898e-06	0.00067803	2.02221	0.689714	0.00336838	0.0454044
ENSG00000185633	NDUFA4L2	protein_coding	2.99638	8.3727e-06	0.000683504	2.51998	0.565309	8.28429e-06	0.000562518
ENSG00000085563	ABCB1	protein_coding	-3.81	8.42783e-06	0.000684161	-2.73574	0.620363	1.03416e-05	0.000670862
ENSG00000185130	HIST1H2BL	protein_coding	-3.70583	8.835e-06	0.00071323	-2.9231	0.566445	2.46378e-07	3.40964e-05
ENSG00000178381	ZFAND2A	protein_coding	2.72946	9.03999e-06	0.000725746	2.24543	0.587196	0.000131314	0.00453248
ENSG00000243905	AL627313.1	scRNA_pseudogene	-4.61337	9.18289e-06	0.000733168	-4.01237	0.466609	8.04037e-18	2.05663e-14
ENSG00000208506	RNU4ATAC	snRNA	-5.661	9.54676e-06	0.000758054	-2.95544	0.686101	1.65039e-05	0.000960386
ENSG00000227517	AC003051.1	lincRNA	-5.00535	9.78161e-06	0.000772481	-2.1133	0.72373	0.00350017	0.0464059
ENSG00000252350	RNaseP_nuc	misc_RNA	-4.59827	9.85362e-06	0.000773962	-3.69549	0.542719	9.81298e-12	4.62381e-09
ENSG00000187990	HIST1H2BG	protein_coding	-3.58201	1.0268e-05	0.000802175	-2.71021	0.595144	5.26683e-06	0.000402802
ENSG00000120694	HSPH1	protein_coding	2.32856	1.03842e-05	0.000804691	2.04904	0.494518	3.42044e-05	0.00165675
ENSG00000212588	SNORA26	snoRNA	-4.37688	1.0411e-05	0.000804691	-2.43609	0.692208	0.000432683	0.0107659
ENSG00000196176	HIST1H4A	protein_coding	-3.71592	1.07018e-05	0.000822789	-3.07407	0.527676	5.68775e-09	1.37748e-06
ENSG00000106688	SLC1A1	protein_coding	2.90522	1.08116e-05	0.000826863	2.57828	0.48378	9.85204e-08	1.5912e-05
ENSG00000225217	HSPA7	pseudogene	3.00189	1.17e-05	0.000890115	2.18257	0.688249	0.00151814	0.0271341
ENSG00000229638	RP11-110C15.4	pseudogene	2.44544	1.18411e-05	0.000896162	2.30495	0.348572	3.77767e-11	1.61451e-08
ENSG00000177374	HIC1	protein_coding	2.80794	1.20346e-05	0.000906085	2.50817	0.47911	1.64932e-07	2.44634e-05
ENSG00000125434	SLC25A35	protein_coding	-4.05892	1.24287e-05	0.000930932	-2.67309	0.652022	4.13699e-05	0.00193294
ENSG00000161326	DUSP14	protein_coding	2.43307	1.25025e-05	0.00093166	2.16945	0.47147	4.19548e-06	0.000340584
ENSG00000203813	HIST1H3H	protein_coding	-3.44412	1.3014e-05	0.000964828	-2.68775	0.576783	3.16366e-06	0.000264202
ENSG00000188987	HIST1H4D	protein_coding	-3.47013	1.33525e-05	0.000979926	-2.78676	0.555249	5.19552e-07	6.0884e-05
ENSG00000182871	COL18A1	protein_coding	2.19335	1.45137e-05	0.00105932	1.81734	0.576272	0.00161263	0.028333
ENSG00000128918	ALDH1A2	protein_coding	2.61452	1.79285e-05	0.00127705	2.00306	0.655791	0.00225492	0.0352237
ENSG00000113070	HBEGF	protein_coding	3.16787	1.81244e-05	0.00128457	2.45043	0.647481	0.000153979	0.00499267
ENSG00000169071	ROR2	protein_coding	2.77662	1.82108e-05	0.00128457	2.25599	0.601033	0.000174363	0.00541382
ENSG00000196787	HIST1H2AG	protein_coding	-3.36873	1.86619e-05	0.00131003	-2.64052	0.574486	4.30002e-06	0.000345213
ENSG00000158747	NBL1	protein_coding	2.76852	1.95791e-05	0.0013636	2.02139	0.685787	0.00320304	0.0441169
ENSG00000197409	HIST1H3D	protein_coding	-3.48289	1.96127e-05	0.0013636	-2.40999	0.641124	0.000170587	0.00534224
ENSG00000175906	ARL4D	protein_coding	2.82153	1.97804e-05	0.00136871	2.34951	0.57287	4.10836e-05	0.00192576
ENSG00000170561	IRX2	protein_coding	2.379	2.21726e-05	0.00151977	2.05715	0.521556	8.00479e-05	0.00324005
ENSG00000212456	U1	snRNA	-6.196	2.26829e-05	0.00154652	-3.39101	0.668324	3.89734e-07	4.75901e-05
ENSG00000197153	HIST1H3J	protein_coding	-3.46876	2.27758e-05	0.00154652	-2.50626	0.621622	5.53481e-05	0.00238654
ENSG00000242315	AC018781.1	scRNA_pseudogene	-5.2119	2.52908e-05	0.00170931	-3.75085	0.59945	3.92049e-10	1.32485e-07
ENSG00000183496	MEX3B	protein_coding	2.39282	2.54192e-05	0.00171003	1.99549	0.572552	0.000491671	0.0118482
ENSG00000229119	CTB-63M22.1	pseudogene	3.37302	2.64313e-05	0.00176577	2.6704	0.627254	2.06925e-05	0.00114757
ENSG00000202512	7SK	misc_RNA	-4.601	2.64908e-05	0.00176577	-3.69966	0.541743	8.5409e-12	4.27958e-09
ENSG00000142173	COL6A2	protein_coding	2.1218	2.72957e-05	0.00181111	1.79237	0.552413	0.00117606	0.0230867
ENSG00000136235	GPNMB	protein_coding	-3.73497	2.77546e-05	0.00182972	-2.18541	0.690158	0.00154264	0.0275045
ENSG00000136487	GH2	protein_coding	-3.42399	2.81712e-05	0.00184395	-2.39844	0.636645	0.000165013	0.00524174
ENSG00000186481	ANKRD20A5P	pseudogene	-4.19947	2.87072e-05	0.00186324	-2.1422	0.709896	0.00254767	0.0380474
ENSG00000134198	TSPAN2	protein_coding	3.28428	2.87224e-05	0.00186324	2.3813	0.694611	0.000607483	0.0139452
ENSG00000102265	TIMP1	protein_coding	2.41747	2.978e-05	0.00192326	2.09252	0.51923	5.57633e-05	0.00239733
ENSG00000197846	HIST1H2BF	protein_coding	-3.34783	3.23473e-05	0.00207981	-2.66033	0.564698	2.46429e-06	0.000218345
ENSG00000180447	GAS1	protein_coding	2.33241	3.27324e-05	0.0020953	2.02318	0.516566	8.98106e-05	0.00349876
ENSG00000166165	CKB	protein_coding	2.9164	3.36824e-05	0.00214666	2.7092	0.378017	7.67315e-13	4.59664e-10
ENSG00000182611	HIST1H2AJ	protein_coding	-3.58852	3.47855e-05	0.00220728	-2.6085	0.61706	2.36502e-05	0.00125424
ENSG00000002834	LASP1	protein_coding	2.08475	3.53079e-05	0.00223069	1.78668	0.533049	0.000802856	0.0172834
ENSG00000206737	RNU1-5	snRNA	-5.49706	3.60922e-05	0.00225982	-3.2792	0.659463	6.60862e-07	7.4572e-05
ENSG00000198558	HIST1H4L	protein_coding	-3.6678	3.62354e-05	0.00225982	-2.67561	0.614223	1.3241e-05	0.000815277
ENSG00000159450	TCHH	protein_coding	-4.1776	3.84815e-05	0.00238964	-2.23937	0.701975	0.00142221	0.0260418
ENSG00000184825	HIST1H2AH	protein_coding	-3.27491	3.93698e-05	0.00243439	-2.48547	0.596814	3.11961e-05	0.00153665
ENSG00000196374	HIST1H2BM	protein_coding	-3.48041	4.15892e-05	0.00256073	-2.58858	0.606292	1.95883e-05	0.00109899
ENSG00000184357	HIST1H1B	protein_coding	-3.13297	4.27238e-05	0.00260683	-2.68408	0.496313	6.37203e-08	1.10228e-05
ENSG00000155760	FZD7	protein_coding	2.3152	4.27514e-05	0.00260683	1.85431	0.615398	0.0025852	0.0384106
ENSG00000142227	EMP3	protein_coding	2.7965	4.28762e-05	0.00260683	2.36781	0.552669	1.83305e-05	0.00103702
ENSG00000234745	HLA-B	protein_coding	2.2948	4.31103e-05	0.00261015	1.82887	0.61681	0.0030263	0.0426585
ENSG00000124529	HIST1H4B	protein_coding	-3.40374	4.37558e-05	0.00263824	-2.5121	0.611384	3.97574e-05	0.0018757
ENSG00000166482	MFAP4	protein_coding	2.29083	4.40619e-05	0.00264401	1.95057	0.543111	0.000328806	0.00884632
ENSG00000124693	HIST1H3B	protein_coding	-3.20823	4.42154e-05	0.00264401	-2.37578	0.611936	0.000103429	0.0038172
ENSG00000258486	RN7SL1	antisense	-3.29413	4.50062e-05	0.00266933	-3.01831	0.397456	3.10016e-14	2.81552e-11
ENSG00000188112	C6orf132	protein_coding	2.6148	4.56861e-05	0.00269864	2.01332	0.651697	0.00200598	0.0326782
ENSG00000222386	7SK	misc_RNA	-6.09372	4.72603e-05	0.00277729	-4.3487	0.588224	1.43628e-13	1.09845e-10
ENSG00000170801	HTRA3	protein_coding	2.52824	4.74e-05	0.00277729	2.08116	0.585228	0.000376331	0.00978259
ENSG00000151150	ANK3	protein_coding	-3.39361	4.86374e-05	0.002827	-2.27121	0.655415	0.000529644	0.0125756
ENSG00000005108	THSD7A	protein_coding	-3.28023	5.01582e-05	0.00289567	-2.72949	0.525848	2.09571e-07	3.01512e-05
ENSG00000206503	HLA-A	protein_coding	2.36573	5.09441e-05	0.00291444	1.88781	0.615905	0.00217594	0.0344054
ENSG00000256235	C5orf62	protein_coding	2.43711	5.17508e-05	0.00294899	1.94632	0.616787	0.00160181	0.0282475
ENSG00000110436	SLC1A2	protein_coding	-3.12784	5.22522e-05	0.00296593	-2.43721	0.581235	2.75095e-05	0.00138319
ENSG00000212464	SNORA12	snoRNA	-3.57314	5.37994e-05	0.00304187	-2.55419	0.625473	4.4339e-05	0.00203889
ENSG00000242620	AC091167.5	scRNA_pseudogene	-4.26471	5.44649e-05	0.0030625	-2.51899	0.680506	0.000214212	0.00643122
ENSG00000240606	AL645811.1	scRNA_pseudogene	-4.18217	5.49202e-05	0.00306253	-3.28092	0.564208	6.06025e-09	1.42035e-06
ENSG00000241175	AC009753.1	scRNA_pseudogene	-5.79564	5.5008e-05	0.00306253	-4.45793	0.553885	8.38366e-16	1.35359e-12
ENSG00000091129	NRCAM	protein_coding	-3.68641	5.9779e-05	0.00330285	-2.2638	0.678642	0.00085061	0.0180705
ENSG00000196966	HIST1H3E	protein_coding	-3.3703	6.01485e-05	0.00331067	-2.58848	0.588194	1.07889e-05	0.000693689
ENSG00000166592	RRAD	protein_coding	2.66888	6.20254e-05	0.0034011	2.49235	0.683335	0.000264971	0.00760928
ENSG00000201793	RN7SKP9	misc_RNA	-3.28419	6.30457e-05	0.00344405	-2.89931	0.457208	2.2778e-10	8.71018e-08
ENSG00000124635	HIST1H2BJ	protein_coding	-3.08021	6.36358e-05	0.00346326	-2.48398	0.555699	7.82202e-06	0.000541246
ENSG00000201558	U1	snRNA	-4.94882	6.51439e-05	0.00352013	-2.97664	0.665799	7.79376e-06	0.000541246
ENSG00000211895	IGHA1	IG_C_gene	-5.47068	6.6339e-05	0.00357027	-2.62816	0.702397	0.000182775	0.00562691
ENSG00000184348	HIST1H2AK	protein_coding	-3.44618	6.90726e-05	0.00370367	-2.42536	0.634251	0.000131317	0.00453248
ENSG00000142156	COL6A1	protein_coding	1.98893	7.22795e-05	0.00384723	1.71541	0.523434	0.00104836	0.0211285
ENSG00000141753	IGFBP4	protein_coding	2.33067	7.3455e-05	0.00387255	1.94123	0.570028	0.000660444	0.0148559
ENSG00000213170	RP11-81B10.2	pseudogene	-3.34563	8.29875e-05	0.00430675	-2.34556	0.637266	0.000232635	0.00684294
ENSG00000102554	KLF5	protein_coding	1.95805	8.92388e-05	0.00458602	1.72347	0.493029	0.000472856	0.0115286
ENSG00000124216	SNAI1	protein_coding	2.55232	8.93154e-05	0.00458602	1.9936	0.637594	0.00176744	0.0300382
ENSG00000157765	SLC34A2	protein_coding	2.85679	8.97817e-05	0.00459373	2.12022	0.675032	0.00168419	0.0291691
ENSG00000104856	RELB	protein_coding	2.84694	9.3358e-05	0.00474331	2.40049	0.560313	1.8341e-05	0.00103702
ENSG00000168298	HIST1H1E	protein_coding	-2.92946	9.45007e-05	0.00478463	-2.60807	0.447161	5.45994e-09	1.34472e-06
ENSG00000240750	AL512288.1	scRNA_pseudogene	-3.73623	9.79521e-05	0.00494216	-2.95293	0.564075	1.64986e-07	2.44634e-05
ENSG00000222969	RN7SKP8	misc_RNA	-3.22382	9.85474e-05	0.00495499	-2.7887	0.484046	8.35074e-09	1.82382e-06
ENSG00000206823	SNORA24	snoRNA	-3.77875	9.95057e-05	0.00498592	-2.83811	0.597005	1.99519e-06	0.000182341
ENSG00000242696	AC064836.4	scRNA_pseudogene	-3.79102	0.000101676	0.00507714	-3.48784	0.386163	1.68506e-19	6.12139e-16
ENSG00000099953	MMP11	protein_coding	-3.08426	0.000102955	0.0051201	-2.06619	0.659154	0.00172085	0.0295925
ENSG00000208772	SNORD94	snoRNA	-3.63233	0.000103703	0.00512553	-2.56096	0.630969	4.93329e-05	0.0022013
ENSG00000137642	SORL1	protein_coding	2.20167	0.000104203	0.00513279	1.77687	0.604225	0.00327428	0.0446684
ENSG00000116183	PAPPA2	protein_coding	-3.20565	0.00010503	0.00515605	-2.33309	0.621233	0.000172946	0.0054005
ENSG00000221869	CEBPD	protein_coding	2.02165	0.000106537	0.00521241	1.84631	0.425294	1.41665e-05	0.000861312
ENSG00000166741	NNMT	protein_coding	3.02174	0.000107163	0.00521293	2.30198	0.657387	0.000462278	0.0113854
ENSG00000087085	ACHE	protein_coding	2.68477	0.000107265	0.00521293	2.30121	0.535723	1.7429e-05	0.000997089
ENSG00000106333	PCOLCE	protein_coding	2.44775	0.000108845	0.00527086	2.02773	0.576134	0.000432275	0.0107659
ENSG00000107438	PDLIM1	protein_coding	2.26397	0.000109182	0.00527086	1.99257	0.492598	5.23196e-05	0.00228407
ENSG00000092758	COL9A3	protein_coding	2.22645	0.000118159	0.00566654	2.0015	0.456051	1.13996e-05	0.000729722
ENSG00000196331	HIST1H2BO	protein_coding	-2.97152	0.000119176	0.00569655	-2.28734	0.591291	0.000109559	0.00393087
ENSG00000202198	RN7SK	misc_RNA	-2.95741	0.000120219	0.00572754	-2.67247	0.423364	2.74624e-10	9.73308e-08
ENSG00000150471	LPHN3	protein_coding	-3.24653	0.000121542	0.00577164	-2.62534	0.55164	1.94409e-06	0.000179933
ENSG00000256045	MTRNR2L10	protein_coding	-5.69337	0.000121958	0.00577254	-2.67625	0.702498	0.000139178	0.00473508
ENSG00000196747	HIST1H2AI	protein_coding	-3.22039	0.000123511	0.00580819	-2.43089	0.600678	5.18969e-05	0.00228407
ENSG00000222685	7SK	misc_RNA	-5.62213	0.000125397	0.00587787	-3.86633	0.611407	2.55449e-10	9.27982e-08
ENSG00000240379	AL603910.2	scRNA_pseudogene	-3.15709	0.000126662	0.00591807	-2.74255	0.479305	1.05322e-08	2.09648e-06
ENSG00000155252	PI4K2A	protein_coding	2.03533	0.000137274	0.00636855	1.86242	0.42152	9.94586e-06	0.000648087
ENSG00000197061	HIST1H4C	protein_coding	-3.03157	0.000137618	0.00636855	-2.28043	0.604995	0.00016368	0.00521586
ENSG00000211445	GPX3	protein_coding	1.91887	0.000140071	0.00646151	1.61614	0.554625	0.00356917	0.0468506
ENSG00000252465	RNase_MRP	misc_RNA	-4.27156	0.000141408	0.00650253	-3.61398	0.499957	4.88033e-13	3.22346e-10
ENSG00000125505	MBOAT7	protein_coding	1.89494	0.000142167	0.00651682	1.67384	0.488211	0.000606909	0.0139452
ENSG00000201010	7SK	misc_RNA	-5.37422	0.000144394	0.00659808	-3.83612	0.599651	1.58187e-10	6.38504e-08
ENSG00000197459	HIST1H2BH	protein_coding	-2.91538	0.00015006	0.00681412	-2.26896	0.584393	0.000103352	0.0038172
ENSG00000229644	NAMPTL	protein_coding	2.96893	0.000153297	0.00690348	2.52973	0.547122	3.76941e-06	0.000311212
ENSG00000182326	C1S	protein_coding	2.4281	0.000155174	0.00695936	1.97699	0.595469	0.000899997	0.0189534
ENSG00000064932	SBNO2	protein_coding	1.83602	0.000156087	0.00697879	1.67186	0.431675	0.000107522	0.00390602
ENSG00000109736	MFSD10	protein_coding	1.978	0.000159355	0.00710303	1.84279	0.381621	1.37328e-06	0.000137622
ENSG00000176046	NUPR1	protein_coding	2.44294	0.000161203	0.00716343	2.1921	0.4595	1.83668e-06	0.000175684
ENSG00000141506	PIK3R5	protein_coding	3.02179	0.000169708	0.00751837	2.11153	0.707478	0.00283961	0.0410162
ENSG00000126247	CAPNS1	protein_coding	2.02961	0.000173891	0.00765699	1.89046	0.379488	6.30589e-07	7.21503e-05
ENSG00000204148	LINC00474	lincRNA	-4.97809	0.000174929	0.00767944	-2.6475	0.6923	0.000131193	0.00453248
ENSG00000169991	IFFO2	protein_coding	1.96971	0.000175594	0.00768541	1.69172	0.529481	0.00139807	0.0257935
ENSG00000198374	HIST1H2AL	protein_coding	-2.9965	0.000183301	0.00799862	-2.26511	0.602442	0.000169994	0.00533518
ENSG00000124575	HIST1H1D	protein_coding	-2.85459	0.000185875	0.00806252	-2.55787	0.437631	5.07186e-09	1.29297e-06
ENSG00000054690	PLEKHH1	protein_coding	-2.94126	0.000187791	0.00812141	-2.45619	0.525169	2.91167e-06	0.000248883
ENSG00000167680	SEMA6B	protein_coding	2.96296	0.000189361	0.00816498	2.42581	0.591823	4.15163e-05	0.00193357
ENSG00000252481	SCARNA13	snoRNA	-3.01309	0.000191109	0.00821598	-2.59991	0.48864	1.03368e-07	1.6333e-05
ENSG00000140832	MARVELD3	protein_coding	2.37405	0.000192574	0.00825454	2.10873	0.47849	1.04794e-05	0.000676782
ENSG00000222489	SNORA79	snoRNA	-3.97722	0.000207754	0.00887902	-2.71523	0.639726	2.19214e-05	0.00118416
ENSG00000222005	AC016722.1	protein_coding	-3.23847	0.000212871	0.00901815	-1.98484	0.685195	0.00377049	0.0485288
ENSG00000162878	PKDCC	protein_coding	2.17335	0.000218375	0.00919769	1.89283	0.508638	0.00019815	0.00602367
ENSG00000184160	ADRA2C	protein_coding	2.45009	0.000220596	0.00926123	2.10033	0.538167	9.51055e-05	0.00365603
ENSG00000136048	DRAM1	protein_coding	2.05148	0.000221186	0.00926123	1.82935	0.470932	0.00010253	0.0038172
ENSG00000164742	ADCY1	protein_coding	2.97342	0.000221795	0.00926123	2.30113	0.649232	0.000393524	0.0100852
ENSG00000235878	AP001468.1	protein_coding	-3.30664	0.000223477	0.00928458	-2.07985	0.676995	0.00212506	0.0338748
ENSG00000199347	RNU5E-1	snRNA	-5.73479	0.000226627	0.00932893	-3.33966	0.661061	4.3729e-07	5.25145e-05
ENSG00000187840	EIF4EBP1	protein_coding	2.4899	0.000234649	0.00963188	2.32206	0.366576	2.38199e-10	8.87504e-08
ENSG00000013016	EHD3	protein_coding	-2.83579	0.000239696	0.00981134	-2.21138	0.58378	0.000151845	0.00494721
ENSG00000105401	CDC37	protein_coding	2.04276	0.000251326	0.0102012	1.79621	0.493544	0.000273256	0.00781631
ENSG00000240869	AL136303.1	scRNA_pseudogene	-2.90798	0.000254741	0.010311	-2.60131	0.439942	3.36252e-09	9.21901e-07
ENSG00000198327	HIST1H4F	protein_coding	-2.79129	0.000258717	0.0104363	-2.25805	0.555832	4.85578e-05	0.00219811
ENSG00000182022	CHST15	protein_coding	2.36068	0.000262842	0.0105507	1.86933	0.623053	0.00269735	0.0395512
ENSG00000196532	HIST1H3C	protein_coding	-2.8325	0.000264754	0.0105982	-2.10598	0.614159	0.000605721	0.0139452
ENSG00000200794	7SK	misc_RNA	-7.00211	0.000266232	0.0106281	-3.96092	0.645453	8.42786e-10	2.66229e-07
ENSG00000089157	RPLP0	protein_coding	1.92311	0.000292527	0.0115195	1.7764	0.399346	8.65588e-06	0.000585017
ENSG00000136653	RASSF5	protein_coding	2.61964	0.000295771	0.0116158	2.25781	0.530218	2.06022e-05	0.00114702
ENSG00000158008	EXTL1	protein_coding	-3.13058	0.000300938	0.0117869	-2.41174	0.588733	4.19463e-05	0.00194115
ENSG00000130202	PVRL2	protein_coding	1.92548	0.000301827	0.0117899	1.83776	0.310477	3.2362e-09	9.04331e-07
ENSG00000232682	RP11-388P9.2	antisense	-4.31089	0.000305658	0.0118701	-2.22064	0.706869	0.00168079	0.0291451
ENSG00000026508	CD44	protein_coding	2.05965	0.000306139	0.0118701	1.83495	0.470989	9.78151e-05	0.00372081
ENSG00000158373	HIST1H2BD	protein_coding	-2.66296	0.00030633	0.0118701	-2.22029	0.52917	2.71917e-05	0.00137673
ENSG00000168274	HIST1H2AE	protein_coding	-2.69433	0.000317844	0.0122269	-2.18546	0.554458	8.09374e-05	0.0032579
ENSG00000053328	METTL24	protein_coding	-4.32429	0.0003249	0.012424	-2.77614	0.656284	2.33596e-05	0.00124793
ENSG00000173530	TNFRSF10D	protein_coding	2.79055	0.000327194	0.0124789	2.28385	0.593629	0.000119443	0.00421268
ENSG00000163453	IGFBP7	protein_coding	2.56594	0.000330033	0.0125542	2.19776	0.532533	3.67536e-05	0.00176658
ENSG00000048162	NOP16	protein_coding	2.58578	0.000337518	0.0127721	2.37941	0.41309	8.40934e-09	1.82382e-06
ENSG00000240233	AF111168.1	scRNA_pseudogene	-4.76293	0.000364287	0.0136782	-3.93942	0.513772	1.75191e-14	1.69713e-11
ENSG00000180596	HIST1H2BC	protein_coding	-2.63666	0.000399655	0.0147764	-2.35728	0.442318	9.85537e-08	1.5912e-05
ENSG00000184260	HIST2H2AC	protein_coding	-2.75205	0.000399661	0.0147764	-2.21571	0.560204	7.64743e-05	0.00313028
ENSG00000142347	MYO1F	protein_coding	2.47308	0.000401671	0.0147764	1.98088	0.612443	0.00121902	0.023571
ENSG00000137818	RPLP1	protein_coding	1.90677	0.000408127	0.0149383	1.742	0.422812	3.78812e-05	0.00180853
ENSG00000139289	PHLDA1	protein_coding	2.07479	0.000410331	0.014944	1.81293	0.503334	0.000315976	0.00863055
ENSG00000239437	AC023162.1	scRNA_pseudogene	-2.94513	0.000410342	0.014944	-2.61689	0.449451	5.80078e-09	1.38182e-06
ENSG00000231991	ANXA2P2	pseudogene	1.84214	0.000440408	0.0158798	1.57245	0.53681	0.00339786	0.0456746
ENSG00000115457	IGFBP2	protein_coding	2.16118	0.00044264	0.0159208	1.96827	0.42748	4.13768e-06	0.000339687
ENSG00000151929	BAG3	protein_coding	1.82222	0.000446468	0.0160188	1.61555	0.480304	0.000769355	0.0166609
ENSG00000085662	AKR1B1	protein_coding	1.76016	0.000454034	0.0162397	1.68874	0.294778	1.01111e-08	2.06935e-06
ENSG00000172638	EFEMP2	protein_coding	2.08442	0.000454859	0.0162397	1.87617	0.453279	3.4866e-05	0.00168318
ENSG00000231755	CHODL-AS1	lincRNA	-3.56419	0.000457927	0.0162902	-2.0549	0.695581	0.00313459	0.0433385
ENSG00000238741	SCARNA7	snoRNA	-2.74969	0.000458514	0.0162902	-2.172	0.575246	0.000159504	0.00512778
ENSG00000197837	HIST4H4	protein_coding	-2.68323	0.000464462	0.0164612	-2.35539	0.468734	5.03452e-07	5.94769e-05
ENSG00000237514	PTP4A1P7	pseudogene	-3.15369	0.000466904	0.0165075	-2.04026	0.670294	0.00233586	0.0359828
ENSG00000239776	AC079949.1	rRNA_pseudogene	1.5439	0.000475051	0.0167548	2.34915	0.717009	0.0010517	0.0211666
ENSG00000256443	RP11-794G24.1	lincRNA	-4.26185	0.00049455	0.0174003	-3.05109	0.614991	7.00598e-07	7.71242e-05
ENSG00000102882	MAPK3	protein_coding	1.96984	0.000512249	0.0178531	1.83264	0.380642	1.47495e-06	0.000144814
ENSG00000161016	RPL8	protein_coding	1.8713	0.000512335	0.0178531	1.69934	0.435498	9.53729e-05	0.00365663
ENSG00000159840	ZYX	protein_coding	1.71903	0.00051556	0.0178949	1.54605	0.455412	0.000686663	0.0152567
ENSG00000118515	SGK1	protein_coding	1.66632	0.000515998	0.0178949	1.54268	0.394439	9.1885e-05	0.00355101
ENSG00000172006	ZNF554	protein_coding	-3.06678	0.000521035	0.0179837	-2.22755	0.623814	0.000355809	0.00936642
ENSG00000146112	PPP1R18	protein_coding	2.15539	0.000527218	0.018154	1.97255	0.415518	2.06242e-06	0.000187306
ENSG00000124882	EREG	protein_coding	2.42189	0.000548492	0.0187975	1.88577	0.640647	0.00324484	0.0444285
ENSG00000147403	RPL10	protein_coding	1.84665	0.000569856	0.019438	1.71144	0.390984	1.20178e-05	0.000759263
ENSG00000103241	FOXF1	protein_coding	2.28476	0.000572598	0.0194738	1.86797	0.592931	0.00163049	0.0285111
ENSG00000174640	SLCO2A1	protein_coding	-2.80697	0.000573587	0.0194738	-1.96595	0.644603	0.00228946	0.0356571
ENSG00000177469	PTRF	protein_coding	1.75202	0.000587364	0.0198951	1.53132	0.502178	0.00229341	0.035672
ENSG00000243049	AC015799.2	scRNA_pseudogene	-3.86131	0.000593999	0.0199852	-2.75202	0.622368	9.78573e-06	0.000640525
ENSG00000224861	YBX1P1	pseudogene	2.7123	0.000598141	0.0200267	2.22018	0.588746	0.000162577	0.00520096
ENSG00000104695	PPP2CB	protein_coding	1.82734	0.000607375	0.0201962	1.77548	0.24557	4.82791e-13	3.22346e-10
ENSG00000139832	RAB20	protein_coding	2.12189	0.000609599	0.0202239	1.73848	0.586935	0.00305678	0.0428745
ENSG00000103145	HCFC1R1	protein_coding	2.11186	0.000612141	0.020262	1.8616	0.49613	0.000175262	0.00543013
ENSG00000049192	ADAMTS6	protein_coding	-2.73146	0.000619947	0.0204003	-2.11643	0.589363	0.000329355	0.00884632
ENSG00000159314	ARHGAP27	protein_coding	1.74188	0.000620201	0.0204003	1.59507	0.419651	0.000144139	0.00480787
ENSG00000200394	SNORA38B	snoRNA	-6.81244	0.000620531	0.0204003	-2.4863	0.718503	0.00053939	0.0127238
ENSG00000105202	FBL	protein_coding	2.01867	0.000628266	0.0205616	1.69291	0.559479	0.00247922	0.0374097
ENSG00000160213	CSTB	protein_coding	2.60176	0.000643583	0.020934	2.12984	0.593752	0.00033439	0.00893771
ENSG00000053747	LAMA3	protein_coding	-2.84748	0.000644424	0.020934	-2.2383	0.577753	0.000106996	0.00389664
ENSG00000177733	HNRNPA0	protein_coding	1.81462	0.000645409	0.020934	1.73816	0.301208	7.89734e-09	1.76548e-06
ENSG00000236552	RPL13AP5	pseudogene	2.03077	0.000646999	0.0209388	1.7533	0.520432	0.000754593	0.0164108
ENSG00000239247	AL158068.1	scRNA_pseudogene	-6.84804	0.000678039	0.0218461	-4.1923	0.625943	2.11914e-11	9.33129e-09
ENSG00000240794	AC005236.1	scRNA_pseudogene	1.65277	0.000689908	0.0221793	1.5084	0.426274	0.000402292	0.010267
ENSG00000181017	OR56B2P	pseudogene	-Inf	0.000696449	0.0223402	-3.17298	0.698236	5.51216e-06	0.000417173
ENSG00000198518	HIST1H4E	protein_coding	-2.59779	0.000700525	0.02238	-2.07478	0.568238	0.000260969	0.00755405
ENSG00000197747	S100A10	protein_coding	2.03831	0.000701073	0.02238	1.89338	0.381947	7.15193e-07	7.75558e-05
ENSG00000184697	CLDN6	protein_coding	1.96649	0.000703276	0.02238	1.68173	0.53531	0.00168029	0.0291451
ENSG00000139304	PTPRQ	protein_coding	-3.62989	0.000704264	0.02238	-2.1488	0.688598	0.00180519	0.0304364
ENSG00000240280	TCAM1	pseudogene	-3.36524	0.00070539	0.02238	-2.00398	0.690797	0.00372005	0.0480907
ENSG00000112658	SRF	protein_coding	1.74069	0.00071245	0.0225547	1.57396	0.444167	0.000394685	0.0100971
ENSG00000121281	ADCY7	protein_coding	-2.63954	0.000716525	0.0226344	-2.02853	0.595928	0.000664116	0.0149091
ENSG00000115268	RPS15	protein_coding	1.9873	0.000724446	0.022835	1.78155	0.458289	0.000101326	0.00380129
ENSG00000180573	HIST1H2AC	protein_coding	-2.50878	0.000733018	0.0230054	-2.21867	0.459269	1.35936e-06	0.000137173
ENSG00000158406	HIST1H4H	protein_coding	-2.56197	0.000736361	0.0230605	-2.08759	0.551677	0.000154271	0.00499267
ENSG00000115461	IGFBP5	protein_coding	1.88452	0.000751404	0.0233305	1.61336	0.532537	0.00244896	0.0371073
ENSG00000201229	SNORA63	snoRNA	-4.47385	0.000753017	0.0233307	-2.84028	0.65735	1.55462e-05	0.000925827
ENSG00000131016	AKAP12	protein_coding	1.78679	0.000756766	0.023397	1.64262	0.409609	6.06619e-05	0.00256991
ENSG00000174938	SEZ6L2	protein_coding	2.61984	0.000821015	0.0253295	1.98552	0.662046	0.0027081	0.0396288
ENSG00000169213	RAB3B	protein_coding	-2.78092	0.000841148	0.0258408	-2.01602	0.628417	0.00133622	0.02508
ENSG00000200062	U4	snRNA	-6.72953	0.000850097	0.0260058	-2.34539	0.723516	0.00118834	0.0231437
ENSG00000160285	LSS	protein_coding	-2.66104	0.000899	0.0273292	-1.87664	0.643364	0.00353515	0.0466422
ENSG00000148848	ADAM12	protein_coding	-2.6	0.000901921	0.0273608	-2.06905	0.571071	0.000291096	0.00813445
ENSG00000227184	EPPK1	protein_coding	1.31431	0.000934959	0.0283039	1.86443	0.448571	3.23343e-05	0.00158199
ENSG00000147100	SLC16A2	protein_coding	2.32034	0.00094035	0.0284079	2.04757	0.487329	2.65018e-05	0.00136077
ENSG00000102290	PCDH11X	protein_coding	-2.66288	0.000943122	0.0284326	-2.35617	0.457466	2.59815e-07	3.56167e-05
ENSG00000133460	SLC2A11	protein_coding	-2.68363	0.00095496	0.0287299	-2.06633	0.594122	0.000505241	0.012095
ENSG00000163646	CLRN1	protein_coding	-4.15466	0.000999547	0.0298856	-2.46315	0.680814	0.000296944	0.00826609
ENSG00000167695	FAM57A	protein_coding	2.08731	0.00101163	0.0301847	1.873	0.458628	4.42817e-05	0.00203889
ENSG00000139219	COL2A1	protein_coding	2.71859	0.00103888	0.0308365	2.3194	0.534781	1.44371e-05	0.000866884
ENSG00000138685	FGF2	protein_coding	2.18665	0.00103984	0.0308365	1.97238	0.44501	9.32695e-06	0.000621697
ENSG00000122884	P4HA1	protein_coding	1.71909	0.0010532	0.0311692	1.49902	0.50557	0.00302669	0.0426585
ENSG00000239742	AL133230.1	scRNA_pseudogene	-3.71676	0.00106284	0.0313654	-2.31996	0.673339	0.000570089	0.0133923
ENSG00000167996	FTH1	protein_coding	2.04846	0.00107804	0.0317107	1.76833	0.519938	0.000671287	0.0149608
ENSG00000196126	HLA-DRB1	protein_coding	2.48026	0.00109692	0.0322007	2.58256	0.681075	0.000149505	0.00490396
ENSG00000148154	UGCG	protein_coding	1.9154	0.00110156	0.0322717	1.66209	0.512841	0.00119135	0.0231437
ENSG00000204381	LAYN	protein_coding	2.38337	0.00111428	0.0325133	1.86403	0.632951	0.00322972	0.0443583
ENSG00000107815	C10orf2	protein_coding	2.15661	0.00112745	0.0328316	1.86644	0.516484	0.000301813	0.0083536
ENSG00000222784	7SK	misc_RNA	-4.61048	0.00114084	0.0330889	-3.19591	0.62331	2.93878e-07	3.91775e-05
ENSG00000100979	PLTP	protein_coding	1.87491	0.00114556	0.0331596	1.61712	0.521667	0.00193581	0.0318927
ENSG00000136286	MYO1G	protein_coding	2.70028	0.00115866	0.0334057	1.98584	0.678988	0.00344775	0.0458973
ENSG00000105643	ARRDC2	protein_coding	2.43222	0.00116891	0.0335679	2.01287	0.577402	0.000490155	0.0118313
ENSG00000199831	7SK	misc_RNA	-5.86383	0.00118264	0.0338286	-3.69542	0.63587	6.18816e-09	1.4273e-06
ENSG00000207233	SNORA37	snoRNA	-3.41933	0.00120118	0.0342915	-2.41081	0.633631	0.000141949	0.00476364
ENSG00000125534	PPDPF	protein_coding	1.9956	0.00122599	0.0348721	1.65829	0.573151	0.00381229	0.0489368
ENSG00000238881	SCARNA2	snoRNA	-2.37459	0.00125197	0.0354628	-2.08856	0.467802	8.02114e-06	0.000552395
ENSG00000129667	RHBDF2	protein_coding	2.37261	0.00126698	0.0358181	2.10152	0.486968	1.59228e-05	0.000940543
ENSG00000169032	MAP2K1	protein_coding	1.7518	0.0012893	0.0363077	1.65865	0.335718	7.78852e-07	8.32169e-05
ENSG00000105372	RPS19	protein_coding	1.79744	0.00130359	0.0366391	1.56525	0.507565	0.00204349	0.03303
ENSG00000134531	EMP1	protein_coding	2.08834	0.00132513	0.0371728	1.75602	0.555354	0.00156704	0.0278376
ENSG00000252835	SCARNA21	snoRNA	-2.60645	0.00133232	0.0373025	-2.24998	0.490752	4.54514e-06	0.000360904
ENSG00000106665	CLIP2	protein_coding	1.65484	0.00135141	0.037716	1.51416	0.421299	0.000325598	0.008827
ENSG00000177694	NAALADL2	protein_coding	-2.63655	0.00141037	0.0388372	-2.05201	0.587196	0.0004748	0.0115373
ENSG00000249715	FER1L5	processed_transcript	-2.7694	0.00141118	0.0388372	-2.14098	0.590276	0.000286643	0.00805648
ENSG00000165617	DACT1	protein_coding	2.08655	0.00142016	0.0390102	1.74746	0.560727	0.00183059	0.0307518
ENSG00000207008	SNORA54	snoRNA	-3.906	0.0014277	0.0390694	-3.39498	0.47133	5.89057e-13	3.72156e-10
ENSG00000187837	HIST1H1C	protein_coding	-2.25714	0.00144398	0.0394406	-2.01194	0.448906	7.39916e-06	0.000522796
ENSG00000138162	TACC2	protein_coding	-2.44512	0.00146241	0.0397946	-2.22161	0.416187	9.39701e-08	1.55168e-05
ENSG00000197019	SERTAD1	protein_coding	1.97384	0.00147022	0.0399323	1.78729	0.438942	4.66486e-05	0.00212493
ENSG00000200354	SNORA71D	snoRNA	-3.65925	0.00148072	0.0401424	-2.40722	0.657669	0.000251981	0.00733773
ENSG00000240342	RPS2P5	pseudogene	2.1808	0.00149643	0.0404928	1.76382	0.599534	0.00326107	0.0445363
ENSG00000135269	TES	protein_coding	1.78988	0.00151106	0.0406615	1.55935	0.50671	0.00208813	0.0335648
ENSG00000200792	SNORA80	snoRNA	-4.15212	0.00152003	0.0407521	-3.07636	0.598805	2.78421e-07	3.78106e-05
ENSG00000236853	OR2R1P	pseudogene	-4.60568	0.00152745	0.0408756	-2.73389	0.673715	4.95086e-05	0.0022013
ENSG00000147576	ADHFE1	protein_coding	-2.80518	0.0015724	0.042001	-2.30178	0.542762	2.2266e-05	0.00119832
ENSG00000254285	KRT8P3	pseudogene	1.67037	0.00160376	0.0426818	1.52022	0.431165	0.000422132	0.0105941
ENSG00000187475	HIST1H1T	protein_coding	-3.28904	0.00165302	0.0439124	-2.4218	0.613421	7.87978e-05	0.00321332
ENSG00000084444	KIAA1467	protein_coding	-2.49868	0.00166205	0.0440715	-2.04641	0.547592	0.000186145	0.00571854
ENSG00000090339	ICAM1	protein_coding	2.16386	0.00167258	0.0441895	1.82046	0.554239	0.0010212	0.0206961
ENSG00000177600	RPLP2	protein_coding	1.75901	0.00168041	0.0443159	1.53203	0.50687	0.00250666	0.0376673
ENSG00000113140	SPARC	protein_coding	1.69565	0.00170788	0.0449586	1.50813	0.473351	0.00144222	0.0261503
ENSG00000200197	RNU1-21P	snRNA	-6.56662	0.00172245	0.045255	-3.3208	0.676256	9.0811e-07	9.56214e-05
ENSG00000128272	ATF4	protein_coding	1.55316	0.00173078	0.0453151	1.44854	0.376473	0.000119258	0.00421268
ENSG00000175745	NR2F1	protein_coding	2.27448	0.00175222	0.0456866	1.87819	0.57674	0.0011277	0.022386
ENSG00000111799	COL12A1	protein_coding	2.48371	0.00175439	0.0456866	2.56549	0.603245	2.11103e-05	0.00115321
ENSG00000141756	FKBP10	protein_coding	1.62876	0.00185666	0.0479137	1.43274	0.491215	0.00353724	0.0466422
ENSG00000136943	CTSL2	protein_coding	1.86795	0.0018597	0.0479137	1.70677	0.41985	4.79943e-05	0.00217939
ENSG00000113441	LNPEP	protein_coding	-2.48178	0.00188076	0.0483704	-2.05072	0.53941	0.00014366	0.00480787
ENSG00000184270	HIST2H2AB	protein_coding	-2.41092	0.00190675	0.0489523	-1.91638	0.573974	0.000841447	0.0179546
ENSG00000023445	BIRC3	protein_coding	2.38869	0.00196214	0.0502334	1.86678	0.636298	0.00334826	0.0452173
ENSG00000169230	PRELID1	protein_coding	1.9576	0.00201377	0.0513371	1.84479	0.346724	1.03409e-07	1.6333e-05
ENSG00000175793	SFN	protein_coding	2.16156	0.00202079	0.0514258	1.74444	0.603252	0.00383136	0.0490654
ENSG00000004478	FKBP4	protein_coding	1.66413	0.0020554	0.0521239	1.51275	0.432465	0.000468815	0.0114879
ENSG00000141580	WDR45L	protein_coding	1.65003	0.00208573	0.052709	1.53786	0.377072	4.53425e-05	0.00207192
ENSG00000129009	ISLR	protein_coding	1.96489	0.00208966	0.0527167	1.68766	0.527835	0.0013871	0.025775
ENSG00000181026	AEN	protein_coding	1.60811	0.00214807	0.0540027	1.49634	0.382038	8.97611e-05	0.00349876
ENSG00000167779	IGFBP6	protein_coding	2.65072	0.00215902	0.054091	1.98474	0.665988	0.00288112	0.0414511
ENSG00000129911	KLF16	protein_coding	1.85887	0.00217882	0.054493	1.71176	0.414824	3.68366e-05	0.00176658
ENSG00000135503	ACVR1B	protein_coding	2.33734	0.00221287	0.0552496	1.82409	0.632514	0.00392826	0.0499401
ENSG00000030419	IKZF2	protein_coding	-2.43693	0.00228132	0.0568607	-2.17641	0.444588	9.81309e-07	0.000101853
ENSG00000075618	FSCN1	protein_coding	1.63793	0.00237675	0.0588605	1.50294	0.413088	0.000274428	0.0078344
ENSG00000152082	MZT2B	protein_coding	2.46128	0.00237775	0.0588605	2.15829	0.494101	1.25322e-05	0.000788337
ENSG00000198959	TGM2	protein_coding	-2.35662	0.00240557	0.0592661	-1.96224	0.532967	0.000231657	0.00683405
ENSG00000145819	ARHGAP26	protein_coding	-2.36564	0.00241192	0.0592771	-2.06579	0.477621	1.52422e-05	0.000911461
ENSG00000142409	ZNF787	protein_coding	1.82327	0.00241498	0.0592771	1.65591	0.438445	0.000158877	0.00511893
ENSG00000106003	LFNG	protein_coding	2.26926	0.00242579	0.0594275	1.84565	0.596923	0.00198849	0.0324687
ENSG00000154930	ACSS1	protein_coding	-2.19922	0.00245673	0.0599979	-2.01945	0.397436	3.75064e-07	4.65816e-05
ENSG00000152518	ZFP36L2	protein_coding	1.86183	0.00246818	0.0601765	1.71352	0.407678	2.63251e-05	0.00135649
ENSG00000127507	EMR2	protein_coding	2.51749	0.00252213	0.061286	2.27164	0.452981	5.30711e-07	6.16941e-05
ENSG00000142405	NLRP12	protein_coding	2.35484	0.00254165	0.0616573	1.98934	0.561031	0.000391326	0.0100852
ENSG00000140931	CMTM3	protein_coding	1.93519	0.00257859	0.0624492	1.64342	0.541319	0.0023978	0.0365905
ENSG00000124145	SDC4	protein_coding	1.59479	0.00260752	0.0630448	1.41903	0.472092	0.00264857	0.0391121
ENSG00000239899	AC011994.1	scRNA_pseudogene	-2.43798	0.00264263	0.0636816	-2.09229	0.498896	2.74267e-05	0.00138319
ENSG00000177706	FAM20C	protein_coding	2.15141	0.00267545	0.0640738	1.75806	0.592453	0.00300303	0.0425312
ENSG00000099864	PALM	protein_coding	1.78272	0.00267654	0.0640738	1.5387	0.522673	0.00324109	0.0444285
ENSG00000167468	GPX4	protein_coding	1.64653	0.00270199	0.0644641	1.50572	0.420135	0.000338496	0.00902511
ENSG00000200312	7SK	misc_RNA	-2.97956	0.00270615	0.0644641	-2.52577	0.508548	6.8128e-07	7.557e-05
ENSG00000258730	ITPK1-AS1	antisense	-3.29046	0.00275345	0.0652698	-2.136	0.667135	0.00136598	0.0254475
ENSG00000228728	RP11-316K19.3	pseudogene	-4.45086	0.00276525	0.0654428	-2.92193	0.64611	6.11605e-06	0.000451129
ENSG00000134686	PHC2	protein_coding	1.66407	0.00277176	0.0654901	1.5073	0.439224	0.000599726	0.0138547
ENSG00000124688	MAD2L1BP	protein_coding	2.17974	0.0028074	0.0660102	1.94539	0.462139	2.55893e-05	0.00132509
ENSG00000225745	AL773572.7	processed_transcript	-2.40213	0.00281346	0.0660459	-1.81355	0.610039	0.00295057	0.0419928
ENSG00000137261	KIAA0319	protein_coding	-3.09747	0.00288907	0.0677115	-2.10396	0.653528	0.00128466	0.0244979
ENSG00000218227	RP11-889L3.1	pseudogene	2.26502	0.00290104	0.0678553	1.86539	0.581528	0.0013378	0.02508
ENSG00000101493	ZNF516	protein_coding	1.8018	0.00291954	0.0680961	1.59328	0.483915	0.000993097	0.0203823
ENSG00000188906	LRRK2	protein_coding	2.1907	0.00294108	0.0683643	1.82203	0.571876	0.00144222	0.0261503
ENSG00000140022	STON2	protein_coding	-2.39562	0.00294986	0.0683643	-1.80926	0.609908	0.00301265	0.0425844
ENSG00000162458	FBLIM1	protein_coding	1.57055	0.00295525	0.0683802	1.48528	0.339233	1.19586e-05	0.000758821
ENSG00000197697	HIST1H2BE	protein_coding	-2.25796	0.00297728	0.0687804	-1.74487	0.596655	0.00345099	0.0458973
ENSG00000200997	U1	snRNA	-3.8714	0.00310835	0.0716944	-2.12627	0.701357	0.00243223	0.0369308
ENSG00000158014	SLC30A2	protein_coding	-2.36842	0.0032656	0.0748462	-1.88579	0.572919	0.000996379	0.0203921
ENSG00000240891	PLCXD2	protein_coding	-2.57036	0.00331579	0.0755201	-2.04392	0.57166	0.000349669	0.00923827
ENSG00000164897	TMUB1	protein_coding	1.68904	0.00333168	0.0757632	1.62155	0.299163	5.95017e-08	1.04171e-05
ENSG00000129968	FAM108A1	protein_coding	1.48971	0.00337285	0.0764601	1.3586	0.429822	0.00157309	0.0278424
ENSG00000131759	RARA	protein_coding	1.82275	0.00338926	0.0767124	1.64997	0.446886	0.000222366	0.00662147
ENSG00000112378	PERP	protein_coding	1.56368	0.00343918	0.0774801	1.47522	0.344939	1.89641e-05	0.00106809
ENSG00000149925	ALDOA	protein_coding	1.44785	0.00359485	0.0804882	1.33805	0.396996	0.000750481	0.0163497
ENSG00000232472	EEF1B2P3	pseudogene	1.98808	0.00360733	0.0805193	1.66038	0.562877	0.00317978	0.0438797
ENSG00000241333	Z83844.2	scRNA_pseudogene	-4.37001	0.00366205	0.0816154	-3.1904	0.602242	1.17372e-07	1.79529e-05
ENSG00000189171	S100A13	protein_coding	1.6803	0.00368587	0.081895	1.5096	0.455668	0.000923207	0.0193023
ENSG00000153904	DDAH1	protein_coding	1.74417	0.0036936	0.0819415	1.50934	0.517408	0.00353278	0.0466422
ENSG00000175130	MARCKSL1	protein_coding	1.93239	0.003716	0.0823127	1.69827	0.4907	0.000538338	0.0127197
ENSG00000197982	C1orf122	protein_coding	1.72879	0.00376984	0.0832517	1.5711	0.441002	0.000367246	0.0096326
ENSG00000244112	AC087885.1	scRNA_pseudogene	-3.99987	0.00378362	0.0833027	-2.38853	0.680955	0.000452142	0.0112117
ENSG00000069011	PITX1	protein_coding	1.87659	0.0037931	0.0833851	1.69766	0.450236	0.000162854	0.00520096
ENSG00000183598	HIST2H3D	protein_coding	-2.68992	0.00384393	0.0843749	-2.27776	0.513539	9.18943e-06	0.000618202
ENSG00000133112	TPT1	protein_coding	1.49875	0.00387129	0.0848472	1.36908	0.422176	0.00118315	0.0231233
ENSG00000261713	RP11-161M6.4	processed_transcript	-2.29156	0.00389577	0.0850816	-1.9821	0.490446	5.31277e-05	0.00230447
ENSG00000185247	MAGEA11	protein_coding	-2.6735	0.00391925	0.0853673	-2.08323	0.585568	0.000374217	0.00978012
ENSG00000162734	PEA15	protein_coding	1.56563	0.00392439	0.0853673	1.48652	0.32752	5.6594e-06	0.000426097
ENSG00000162641	AKNAD1	protein_coding	-3.22174	0.00402733	0.0872149	-2.27887	0.634213	0.00032661	0.00883793
ENSG00000130775	C1orf38	protein_coding	2.18619	0.0040709	0.0880273	1.87421	0.529993	0.000405776	0.0103121
ENSG00000244692	AC046134.1	scRNA_pseudogene	-4.65352	0.00411264	0.0887977	-3.35705	0.603383	2.64095e-08	4.98386e-06
ENSG00000140386	SCAPER	protein_coding	-2.25865	0.00412441	0.0889195	-1.93032	0.505284	0.00013331	0.00457573
ENSG00000164867	NOS3	protein_coding	-2.35709	0.00423454	0.0903554	-1.79878	0.603678	0.00288528	0.0414698
ENSG00000248257	PSG10P	pseudogene	-2.44198	0.00434282	0.0923947	-1.82559	0.615394	0.00301169	0.0425844
ENSG00000008405	CRY1	protein_coding	1.53047	0.00437522	0.0929477	1.47064	0.295773	6.62018e-07	7.4572e-05
ENSG00000072133	RPS6KA6	protein_coding	-3.06367	0.00444974	0.0942554	-2.51633	0.539214	3.06135e-06	0.000260143
ENSG00000187094	CCK	protein_coding	-3.95228	0.00458486	0.0962754	-2.28498	0.689492	0.000919714	0.019257
ENSG00000065534	MYLK	protein_coding	-2.11301	0.00465139	0.0972509	-1.72985	0.551462	0.00170777	0.0294373
ENSG00000233016	SNHG7	antisense	1.70639	0.00468326	0.0977659	1.55658	0.426519	0.000262757	0.0075771
ENSG00000233828	AC008394.1	protein_coding	-2.14876	0.0046941	0.0977659	-1.98075	0.389776	3.7395e-07	4.65816e-05
ENSG00000179820	MYADM	protein_coding	1.57896	0.00469621	0.0977659	1.39738	0.481134	0.00368034	0.0478774
ENSG00000128881	TTBK2	protein_coding	-2.2796	0.00470757	0.0978622	-1.89567	0.534773	0.000392899	0.0100852
ENSG00000017373	SRCIN1	protein_coding	-2.60623	0.00472691	0.0979839	-2.01137	0.593013	0.000694388	0.0153813
ENSG00000171206	TRIM8	protein_coding	1.50955	0.00479448	0.099243	1.35174	0.462413	0.00346411	0.0460119
* - Standard error for DESeq2 log2(fold change)

## Sheet: RPL2 v 1. Trim ETP
Supplementary Data S5b - Single sample comparisons. Genes with largest difference in expression estimates between recurrent pregnancy loss sample RPL2 and samples from 1. trimester electively terminated pregnancies (n=8) using DESeq and DESeq2. Genes are included in the table if adjusted P value from DESeq < 0.05 and from DESeq2 < 0.1 and sorted by DESeq P value.
			DESeq			DESeq2
Ensembl id	Gene	Type	log2(Fold Change)	P	adjusted P	log2(Fold Change)	lfcSE*	P	adjusted P
ENSG00000259384	GH1	protein_coding	4.91836	1.02325e-22	1.49435e-18	1.7562	0.466447	0.000166514	0.0108561
ENSG00000210082	J01415.4	Mt_rRNA	-10.511	1.07229e-21	5.63699e-18	-3.2483	0.526677	6.9365e-10	3.37669e-07
ENSG00000200795	RNU4-1	snRNA	-9.98682	8.59107e-21	3.1366e-17	-1.81744	0.558424	0.00113556	0.045685
ENSG00000211459	J01415.24	Mt_rRNA	-11.0512	4.20542e-20	9.58309e-17	-3.03093	0.532797	1.28002e-08	4.06379e-06
ENSG00000223001	U2	snRNA	-9.22794	1.02091e-18	1.3554e-15	-1.82116	0.558345	0.00110738	0.0446746
ENSG00000256618	MTRNR2L1	protein_coding	-Inf	1.60285e-16	1.80062e-13	-2.48654	0.546861	5.44315e-06	0.000691233
ENSG00000200087	SNORA73B	snoRNA	-7.78324	1.12514e-15	1.09544e-12	-3.6321	0.51028	1.0962e-12	1.00056e-09
ENSG00000256222	MTRNR2L3	protein_coding	-7.55948	8.62782e-14	7.00004e-11	-3.47528	0.514429	1.42236e-11	9.89149e-09
ENSG00000223255	7SK	misc_RNA	3.51931	9.4138e-14	7.23574e-11	2.52511	0.529305	1.83663e-06	0.000270931
ENSG00000223336	RNU2-6P	snRNA	-6.46882	1.54547e-12	1.07477e-09	-1.96117	0.555387	0.000413727	0.0223583
ENSG00000222414	U2	snRNA	-6.15668	4.1666e-12	2.76587e-09	-2.03861	0.553372	0.00022963	0.0138575
ENSG00000201816	SNORA73	snoRNA	-Inf	4.49401e-12	2.8535e-09	-2.73065	0.540839	4.44315e-07	8.42698e-05
ENSG00000223247	U2	snRNA	-6.20515	1.26621e-11	7.70488e-09	-1.8929	0.55626	0.000666719	0.033006
ENSG00000004939	SLC4A1	protein_coding	-6.79139	1.42624e-10	7.43887e-08	-2.39904	0.545748	1.10328e-05	0.00118473
ENSG00000255633	MTRNR2L9	pseudogene	-Inf	1.70316e-10	8.5769e-08	-2.61316	0.543751	1.54122e-06	0.000232041
ENSG00000244022	AL442663.2	scRNA_pseudogene	-6.69543	4.93162e-10	2.32327e-07	-3.79659	0.494345	1.59046e-14	2.32271e-11
ENSG00000239224	AL136293.1	scRNA_pseudogene	-5.41902	8.51597e-10	3.7687e-07	-4.13615	0.429978	6.61836e-22	3.22182e-18
ENSG00000158578	ALAS2	protein_coding	-6.44357	9.05378e-10	3.88886e-07	-2.27714	0.548189	3.26801e-05	0.00292798
ENSG00000241529	AC055740.1	scRNA_pseudogene	-5.49935	1.02016e-09	4.2567e-07	-3.00261	0.514213	5.24431e-09	2.12744e-06
ENSG00000221716	SNORA11	snoRNA	-7.26703	1.05316e-09	4.27233e-07	-2.79707	0.535258	1.73547e-07	3.78282e-05
ENSG00000152954	NRSN1	protein_coding	3.35123	1.10138e-09	4.3472e-07	2.99103	0.363035	1.73725e-16	3.17135e-13
ENSG00000206597	SNORA57	snoRNA	-5.56533	1.32399e-09	5.08831e-07	-2.96872	0.516865	9.2632e-09	3.46871e-06
ENSG00000159871	LYPD5	protein_coding	3.16417	1.68725e-09	6.16014e-07	1.91725	0.558538	0.000597785	0.0305246
ENSG00000201098	RNY1	misc_RNA	-6.85443	7.29643e-09	2.31646e-06	-2.15656	0.551896	9.32363e-05	0.00687688
ENSG00000201348	RNU105B	snoRNA	-8.92605	8.82498e-09	2.74213e-06	-2.81115	0.537468	1.69183e-07	3.78057e-05
ENSG00000225614	ZNF469	protein_coding	-5.27335	9.18155e-09	2.79349e-06	-2.41677	0.537846	7.00888e-06	0.000852981
ENSG00000255823	MTRNR2L8	protein_coding	-6.38214	9.3912e-09	2.79896e-06	-2.20828	0.549816	5.90918e-05	0.00479432
ENSG00000241226	AC006132.1	scRNA_pseudogene	-8.31597	2.0465e-08	5.74751e-06	-2.47066	0.535447	3.94624e-06	0.000536209
ENSG00000198558	HIST1H4L	protein_coding	-5.09176	3.15093e-08	8.52152e-06	-2.64454	0.525528	4.84967e-07	8.96514e-05
ENSG00000188987	HIST1H4D	protein_coding	-4.46409	3.74282e-08	9.9382e-06	-2.90537	0.491588	3.41739e-09	1.46787e-06
ENSG00000185130	HIST1H2BL	protein_coding	-4.60195	3.88625e-08	1.01348e-05	-2.89197	0.49831	6.4923e-09	2.4951e-06
ENSG00000168242	HIST1H2BI	protein_coding	-4.45678	4.649e-08	1.17059e-05	-2.58777	0.515432	5.15153e-07	9.28803e-05
ENSG00000203813	HIST1H3H	protein_coding	-4.33337	5.48494e-08	1.35766e-05	-2.6749	0.50506	1.18231e-07	2.74071e-05
ENSG00000252010	SCARNA5	snoRNA	-4.4527	6.82227e-08	1.66054e-05	-2.707	0.506903	9.28062e-08	2.22187e-05
ENSG00000199916	RMRP	misc_RNA	-4.24977	6.95475e-08	1.66504e-05	-3.64793	0.367401	3.1135e-23	2.27348e-19
ENSG00000251791	SCARNA6	snoRNA	-4.64675	7.27021e-08	1.71249e-05	-3.42236	0.451331	3.38114e-14	3.79832e-11
ENSG00000240606	AL645811.1	scRNA_pseudogene	-5.78706	7.499e-08	1.73834e-05	-3.45628	0.495296	2.9896e-12	2.42556e-09
ENSG00000196176	HIST1H4A	protein_coding	-4.48516	8.9686e-08	2.039e-05	-3.12184	0.472594	3.95456e-11	2.62511e-08
ENSG00000256045	MTRNR2L10	protein_coding	-Inf	9.65839e-08	2.10524e-05	-1.85534	0.55812	0.000886502	0.0389954
ENSG00000256316	HIST1H3F	protein_coding	-4.35299	9.87833e-08	2.12152e-05	-1.98624	0.546026	0.00027517	0.0160743
ENSG00000196226	HIST1H2BB	protein_coding	-4.30728	1.00908e-07	2.13574e-05	-2.68971	0.502862	8.85378e-08	2.19153e-05
ENSG00000201643	SNORA14A	snoRNA	-6.2634	1.19387e-07	2.49075e-05	-1.83818	0.557166	0.000969724	0.0412662
ENSG00000163347	CLDN1	protein_coding	2.95704	1.32217e-07	2.69736e-05	2.27481	0.493111	3.96539e-06	0.000536209
ENSG00000256018	HIST1H3G	protein_coding	-4.23437	1.32984e-07	2.69736e-05	-2.79532	0.490369	1.19488e-08	3.91314e-06
ENSG00000184825	HIST1H2AH	protein_coding	-4.24813	1.62323e-07	3.20347e-05	-2.48293	0.516468	1.5282e-06	0.000232041
ENSG00000252350	RNaseP_nuc	misc_RNA	-5.28618	1.77837e-07	3.43734e-05	-3.51086	0.477192	1.87618e-13	1.82665e-10
ENSG00000209582	SNORA48	snoRNA	-4.3711	1.78881e-07	3.43734e-05	-3.52677	0.410146	8.05396e-18	1.96033e-14
ENSG00000238554	U1	snRNA	-6.0338	2.39816e-07	4.43325e-05	-1.7741	0.537135	0.000956929	0.0411784
ENSG00000137259	HIST1H2AB	protein_coding	-4.33221	2.47076e-07	4.51037e-05	-1.96482	0.546666	0.000325407	0.0182078
ENSG00000222386	7SK	misc_RNA	-8.36553	2.70616e-07	4.8791e-05	-4.19923	0.49107	1.21828e-17	2.54168e-14
ENSG00000124635	HIST1H2BJ	protein_coding	-3.96676	3.49275e-07	6.2205e-05	-2.6292	0.49209	9.14617e-08	2.22187e-05
ENSG00000201229	SNORA63	snoRNA	-8.33188	3.54139e-07	6.23114e-05	-2.56609	0.543489	2.34105e-06	0.000335183
ENSG00000201428	7SK	misc_RNA	-5.89905	3.84049e-07	6.67697e-05	-3.82402	0.475833	9.24642e-16	1.50039e-12
ENSG00000197061	HIST1H4C	protein_coding	-4.12996	4.44157e-07	7.63114e-05	-2.36872	0.520921	5.43696e-06	0.000691233
ENSG00000196532	HIST1H3C	protein_coding	-4.04067	5.07907e-07	8.62498e-05	-2.25734	0.525997	1.77432e-05	0.00173908
ENSG00000196374	HIST1H2BM	protein_coding	-4.21257	5.19059e-07	8.71302e-05	-2.3949	0.521511	4.38524e-06	0.000582201
ENSG00000196747	HIST1H2AI	protein_coding	-4.25058	6.36056e-07	0.000104568	-2.45748	0.518307	2.12282e-06	0.000306948
ENSG00000124529	HIST1H4B	protein_coding	-4.16467	6.37259e-07	0.000104568	-2.33495	0.524195	8.41479e-06	0.000952633
ENSG00000197153	HIST1H3J	protein_coding	-4.00689	7.50863e-07	0.00012184	-2.18771	0.529682	3.62407e-05	0.00315036
ENSG00000187990	HIST1H2BG	protein_coding	-3.91172	8.26176e-07	0.000132588	-2.34287	0.515496	5.49649e-06	0.000691989
ENSG00000197409	HIST1H3D	protein_coding	-3.94181	9.31867e-07	0.000144776	-2.00683	0.539047	0.000196933	0.0123338
ENSG00000124693	HIST1H3B	protein_coding	-3.81107	1.12148e-06	0.000170606	-2.17673	0.524828	3.3611e-05	0.00299302
ENSG00000184454	C1orf130	protein_coding	2.73586	1.21007e-06	0.000182184	1.83237	0.544266	0.000760784	0.0352714
ENSG00000182611	HIST1H2AJ	protein_coding	-4.10704	1.28498e-06	0.000191488	-2.27091	0.526863	1.63072e-05	0.00163117
ENSG00000221491	SNORA34	snoRNA	-4.60408	1.34945e-06	0.000199065	-2.62198	0.517076	3.96196e-07	7.61321e-05
ENSG00000222706	7SK	misc_RNA	-5.55922	1.37575e-06	0.000200915	-3.4193	0.491663	3.53672e-12	2.71843e-09
ENSG00000206823	SNORA24	snoRNA	-4.57743	1.7592e-06	0.000249431	-2.63689	0.515428	3.12197e-07	6.3324e-05
ENSG00000196787	HIST1H2AG	protein_coding	-3.62638	2.07187e-06	0.000290938	-2.32894	0.50358	3.75019e-06	0.000516677
ENSG00000196331	HIST1H2BO	protein_coding	-3.6227	2.14988e-06	0.000296197	-2.22362	0.513659	1.49796e-05	0.00152981
ENSG00000197459	HIST1H2BH	protein_coding	-3.63309	2.20515e-06	0.000300973	-2.27217	0.509588	8.24025e-06	0.000944956
ENSG00000168274	HIST1H2AE	protein_coding	-3.59295	2.3261e-06	0.000314541	-2.4197	0.491522	8.5282e-07	0.000143527
ENSG00000184348	HIST1H2AK	protein_coding	-3.99158	2.42697e-06	0.000324646	-2.08789	0.535447	9.64503e-05	0.0070428
ENSG00000252481	SCARNA13	snoRNA	-3.83717	2.46351e-06	0.000324646	-2.92048	0.444799	5.17379e-11	3.28513e-08
ENSG00000198366	HIST1H3A	protein_coding	-3.90573	2.48144e-06	0.000324646	-2.21442	0.52505	2.46983e-05	0.00227751
ENSG00000100342	APOL1	protein_coding	2.67275	2.48975e-06	0.000324646	2.09639	0.479372	1.22435e-05	0.00129465
ENSG00000212464	SNORA12	snoRNA	-3.99552	3.06762e-06	0.000392978	-2.15735	0.531328	4.90085e-05	0.00408983
ENSG00000198327	HIST1H4F	protein_coding	-3.55366	3.6977e-06	0.000457638	-2.39104	0.49218	1.18539e-06	0.000190235
ENSG00000242696	AC064836.4	scRNA_pseudogene	-4.41522	3.82955e-06	0.000467451	-3.8243	0.357539	1.06055e-26	1.54882e-22
ENSG00000198374	HIST1H2AL	protein_coding	-3.70819	3.84101e-06	0.000467451	-2.19757	0.519538	2.33843e-05	0.00218913
ENSG00000184357	HIST1H1B	protein_coding	-3.42388	4.23339e-06	0.000510946	-2.58838	0.451524	9.89353e-09	3.61213e-06
ENSG00000241175	AC009753.1	scRNA_pseudogene	-6.16093	4.34866e-06	0.000518225	-4.17418	0.459849	1.11314e-19	4.06409e-16
ENSG00000200794	7SK	misc_RNA	-Inf	4.36467e-06	0.000518225	-3.37419	0.522268	1.0425e-10	5.63879e-08
ENSG00000208506	RNU4ATAC	snRNA	-5.02672	6.54514e-06	0.000758613	-1.87543	0.554008	0.000711257	0.0339586
ENSG00000240750	AL512288.1	scRNA_pseudogene	-4.25002	6.59986e-06	0.000758932	-2.75469	0.494649	2.56236e-08	7.33741e-06
ENSG00000197846	HIST1H2BF	protein_coding	-3.43458	6.90596e-06	0.000787927	-2.27965	0.49717	4.53428e-06	0.000594115
ENSG00000242620	AC091167.5	scRNA_pseudogene	-4.56188	7.61674e-06	0.000855653	-1.81743	0.55341	0.00102326	0.0420949
ENSG00000242315	AC018781.1	scRNA_pseudogene	-5.06814	8.22403e-06	0.000909877	-2.96375	0.507143	5.09546e-09	2.12612e-06
ENSG00000208772	SNORD94	snoRNA	-4.02596	8.562e-06	0.000940146	-2.12337	0.53409	7.0179e-05	0.00557008
ENSG00000162511	LAPTM5	protein_coding	2.90122	9.65964e-06	0.00104496	1.80173	0.556239	0.00119895	0.0466919
ENSG00000140873	ADAMTS18	protein_coding	-3.61383	9.74707e-06	0.00104666	-1.93763	0.535849	0.000299181	0.0172017
ENSG00000198339	HIST1H4I	protein_coding	-3.61498	1.02304e-05	0.00109055	-2.13261	0.521292	4.29484e-05	0.00362554
ENSG00000182572	HIST1H3I	protein_coding	-3.8504	1.04351e-05	0.00110431	-1.99259	0.537993	0.000212442	0.0130357
ENSG00000072694	FCGR2B	protein_coding	-4.25943	1.11841e-05	0.00117064	-1.9296	0.547298	0.000422393	0.0225957
ENSG00000201558	U1	snRNA	-4.9992	1.12222e-05	0.00117064	-2.12189	0.546572	0.000103522	0.00744747
ENSG00000200354	SNORA71D	snoRNA	-5.15477	1.1725e-05	0.00121441	-2.20077	0.54491	5.37301e-05	0.00443319
ENSG00000200182	TERC	misc_RNA	-3.71776	1.22562e-05	0.00126049	-2.96001	0.422761	2.53032e-12	2.1737e-09
ENSG00000202512	7SK	misc_RNA	-4.36964	1.34464e-05	0.00137323	-3.07198	0.470109	6.37742e-11	3.72543e-08
ENSG00000244112	AC087885.1	scRNA_pseudogene	-6.56031	1.38014e-05	0.00139004	-2.09667	0.552734	0.000148674	0.0100077
ENSG00000143179	UCK2	protein_coding	2.18449	1.41489e-05	0.00140565	1.92903	0.369511	1.78447e-07	3.83241e-05
ENSG00000222489	SNORA79	snoRNA	-4.2827	2.35917e-05	0.00228167	-2.16743	0.536609	5.36516e-05	0.00443319
ENSG00000184270	HIST2H2AB	protein_coding	-3.33093	2.39726e-05	0.00230326	-2.16839	0.50327	1.6429e-05	0.00163217
ENSG00000252465	RNase_MRP	misc_RNA	-4.40246	2.45306e-05	0.00234147	-3.3589	0.438078	1.75578e-14	2.33104e-11
ENSG00000115648	MLPH	protein_coding	-3.92817	2.48096e-05	0.00235273	-1.96953	0.540778	0.000270507	0.0158654
ENSG00000099960	SLC7A4	protein_coding	2.30848	2.95345e-05	0.00274727	1.71869	0.506471	0.000690155	0.0335853
ENSG00000196966	HIST1H3E	protein_coding	-3.34955	3.01195e-05	0.00278396	-2.10704	0.51118	3.75737e-05	0.0032469
ENSG00000240233	AF111168.1	scRNA_pseudogene	-5.28016	3.12776e-05	0.00287282	-3.90774	0.440667	7.46153e-19	2.17936e-15
ENSG00000184260	HIST2H2AC	protein_coding	-3.16262	3.23951e-05	0.00295686	-2.14061	0.494396	1.49285e-05	0.00152981
ENSG00000158373	HIST1H2BD	protein_coding	-2.95911	3.39879e-05	0.00308298	-2.13778	0.474631	6.66565e-06	0.000820124
ENSG00000110002	VWA5A	protein_coding	2.20068	3.7316e-05	0.00334333	1.86217	0.416669	7.85188e-06	0.00092926
ENSG00000174080	CTSF	protein_coding	2.32391	3.80583e-05	0.00338904	1.99275	0.404836	8.55027e-07	0.000143527
ENSG00000243905	AL627313.1	scRNA_pseudogene	-3.85101	4.26698e-05	0.00375392	-3.1258	0.409527	2.29848e-14	2.79725e-11
ENSG00000168298	HIST1H1E	protein_coding	-2.89812	4.57559e-05	0.00400131	-2.36327	0.414047	1.14501e-08	3.91314e-06
ENSG00000019582	CD74	protein_coding	2.69785	4.79293e-05	0.00416642	2.62314	0.469742	2.34773e-08	6.85726e-06
ENSG00000200197	RNU1-21P	snRNA	-Inf	5.13398e-05	0.00441625	-2.58088	0.544185	2.10925e-06	0.000306948
ENSG00000188404	SELL	protein_coding	2.58222	5.19118e-05	0.00443345	1.77171	0.537149	0.000972539	0.0412662
ENSG00000239183	SNORA84	snoRNA	-5.72559	5.56748e-05	0.00472718	-2.3269	0.544	1.89091e-05	0.0018288
ENSG00000100979	PLTP	protein_coding	2.34932	5.84749e-05	0.00493623	1.86393	0.469431	7.16887e-05	0.00562872
ENSG00000239247	AL158068.1	scRNA_pseudogene	-7.53496	6.43745e-05	0.00534162	-3.76747	0.500655	5.26864e-14	5.49595e-11
ENSG00000240379	AL603910.2	scRNA_pseudogene	-3.19987	7.58859e-05	0.00612286	-2.49723	0.437757	1.16609e-08	3.91314e-06
ENSG00000110446	SLC15A3	protein_coding	2.22855	7.68898e-05	0.00616978	1.66422	0.503973	0.000959322	0.0411784
ENSG00000252835	SCARNA21	snoRNA	-3.18082	8.35166e-05	0.00659284	-2.44182	0.446275	4.46079e-08	1.18446e-05
ENSG00000207233	SNORA37	snoRNA	-4.02085	8.47215e-05	0.006652	-2.11576	0.534405	7.52339e-05	0.00581331
ENSG00000198518	HIST1H4E	protein_coding	-2.94064	8.95991e-05	0.00699736	-1.96978	0.499571	8.04852e-05	0.00605879
ENSG00000126247	CAPNS1	protein_coding	2.16838	9.73137e-05	0.00755941	1.92613	0.360983	9.51272e-08	2.24071e-05
ENSG00000162998	FRZB	protein_coding	2.19968	0.000108705	0.00839961	1.63898	0.504451	0.00115794	0.0459525
ENSG00000199831	7SK	misc_RNA	-6.55064	0.00011093	0.00841509	-3.16206	0.518004	1.03238e-09	4.71153e-07
ENSG00000241333	Z83844.2	scRNA_pseudogene	-5.86419	0.00011121	0.00841509	-3.16568	0.510599	5.64866e-10	2.84459e-07
ENSG00000244389	AL353771.1	scRNA_pseudogene	-6.58893	0.000115897	0.00863552	-3.34104	0.510817	6.12849e-11	3.72543e-08
ENSG00000200792	SNORA80	snoRNA	-4.83954	0.000116528	0.00863842	-2.82368	0.50994	3.072e-08	8.46482e-06
ENSG00000244335	U52111.1	scRNA_pseudogene	-7.4541	0.000126227	0.00921711	-2.3841	0.545271	1.2293e-05	0.00129465
ENSG00000197697	HIST1H2BE	protein_coding	-2.87882	0.000127518	0.00926503	-1.80543	0.516614	0.000474538	0.0249286
ENSG00000199347	RNU5E-1	snRNA	-5.00739	0.000130052	0.00935604	-2.31036	0.539451	1.84552e-05	0.0017968
ENSG00000238097	RP11-513G11.3	lincRNA	2.83027	0.000133627	0.00951948	2.00663	0.529471	0.00015072	0.0100969
ENSG00000238881	SCARNA2	snoRNA	-2.78409	0.000137695	0.00976163	-2.21399	0.430565	2.71748e-07	5.58958e-05
ENSG00000201793	RN7SKP9	misc_RNA	-2.93226	0.000140297	0.00989805	-2.36887	0.419793	1.6717e-08	5.16539e-06
ENSG00000258486	RN7SL1	antisense	-2.95231	0.000145753	0.0102335	-2.53584	0.373726	1.1586e-11	8.4601e-09
ENSG00000124575	HIST1H1D	protein_coding	-2.73367	0.000159655	0.0111029	-2.25822	0.40621	2.7094e-08	7.60926e-06
ENSG00000239758	AC068542.3	rRNA_pseudogene	-3.88765	0.000184526	0.012534	-2.1105	0.475381	9.01264e-06	0.00100474
ENSG00000234948	RP4-723E3.1	processed_transcript	-3.99503	0.000201116	0.0135977	-2.20178	0.528323	3.07984e-05	0.00279366
ENSG00000139192	TAPBPL	protein_coding	2.22121	0.00022557	0.0150421	1.84647	0.432242	1.93855e-05	0.00186033
ENSG00000206838	SNORA5A	snoRNA	-3.30792	0.000232924	0.0153919	-2.61614	0.429803	1.15172e-09	5.09687e-07
ENSG00000222784	7SK	misc_RNA	-4.7821	0.000244544	0.016087	-2.62267	0.520675	4.72729e-07	8.85095e-05
ENSG00000143341	HMCN1	protein_coding	-2.65313	0.000268964	0.0175355	-1.87727	0.485182	0.000109188	0.0077407
ENSG00000240869	AL136303.1	scRNA_pseudogene	-2.83255	0.00028147	0.0181884	-2.33249	0.407781	1.06553e-08	3.79535e-06
ENSG00000222969	RN7SKP8	misc_RNA	-2.81216	0.000284005	0.0182714	-2.19775	0.440106	5.92391e-07	0.000104232
ENSG00000202198	RN7SK	misc_RNA	-2.64707	0.000286955	0.0183767	-2.22339	0.394198	1.69774e-08	5.16539e-06
ENSG00000213051	RP4-635A23.2	pseudogene	-4.28954	0.000288159	0.0183767	-2.59672	0.509149	3.39461e-07	6.6993e-05
ENSG00000053328	METTL24	protein_coding	-3.78768	0.000297408	0.0188841	-1.89901	0.541997	0.000458787	0.0243104
ENSG00000222685	7SK	misc_RNA	-4.40211	0.000313217	0.0197164	-2.72653	0.502984	5.93613e-08	1.54806e-05
ENSG00000124610	HIST1H1A	protein_coding	-3.67089	0.000317015	0.019822	-2.14418	0.522468	4.06166e-05	0.0034688
ENSG00000238741	SCARNA7	snoRNA	-2.74828	0.000317608	0.019822	-1.82699	0.503561	0.000285464	0.0164779
ENSG00000087086	FTL	protein_coding	2.08645	0.000362762	0.0223535	1.63366	0.476494	0.000606912	0.0308827
ENSG00000201010	7SK	misc_RNA	-4.21308	0.00040182	0.0246562	-2.71768	0.495764	4.21023e-08	1.13863e-05
ENSG00000243352	AC007384.3	scRNA_pseudogene	-3.37901	0.000404222	0.0246998	-2.18064	0.504689	1.55499e-05	0.00156614
ENSG00000258399	MEG8	lincRNA	-2.67875	0.000407973	0.0248252	-2.01373	0.460617	1.23224e-05	0.00129465
ENSG00000122861	PLAU	protein_coding	2.10758	0.000417427	0.0252951	1.62693	0.484918	0.000793479	0.0363259
ENSG00000107551	RASSF4	protein_coding	2.27052	0.00041942	0.0253108	1.7887	0.472861	0.000155126	0.0102976
ENSG00000165507	C10orf10	protein_coding	1.70942	0.00043111	0.0256977	1.43089	0.423646	0.000731335	0.0346767
ENSG00000201772	SNORA5C	snoRNA	-2.97579	0.000437445	0.0259693	-2.51462	0.387541	8.65995e-11	4.86423e-08
ENSG00000232018	AL132709.8	lincRNA	-2.53952	0.000468316	0.027467	-2.0999	0.406886	2.45746e-07	5.12696e-05
ENSG00000253051	SNORA31	snoRNA	-4.16927	0.00049535	0.0287067	-2.18419	0.533489	4.23699e-05	0.0035975
ENSG00000225746	AL132709.5	lincRNA	-2.5482	0.000503839	0.0289687	-2.1328	0.397592	8.12652e-08	2.0821e-05
ENSG00000244692	AC046134.1	scRNA_pseudogene	-5.34018	0.000516865	0.0293708	-3.09834	0.504459	8.1539e-10	3.84127e-07
ENSG00000152402	GUCY1A2	protein_coding	-2.59445	0.000522022	0.0295489	-1.82332	0.488057	0.000187057	0.0119292
ENSG00000243049	AC015799.2	scRNA_pseudogene	-3.61154	0.000527263	0.029616	-2.06667	0.526322	8.61452e-05	0.00645161
ENSG00000108639	SYNGR2	protein_coding	1.77515	0.000532281	0.0297833	1.54373	0.386736	6.56056e-05	0.0052934
ENSG00000128791	TWSG1	protein_coding	1.84495	0.000555999	0.0309917	1.65114	0.350112	2.40474e-06	0.00034096
ENSG00000254656	RTL1	protein_coding	-2.59253	0.000577735	0.0319592	-1.7985	0.492387	0.000259578	0.015473
ENSG00000181017	OR56B2P	pseudogene	-6.25868	0.00063138	0.034795	-2.04252	0.553363	0.000223275	0.0135299
ENSG00000197238	HIST1H4J	protein_coding	-3.34764	0.000637108	0.0349787	-2.32846	0.484216	1.519e-06	0.000232041
ENSG00000206737	RNU1-5	snRNA	-3.33729	0.000769331	0.0417669	-1.75355	0.540806	0.00118495	0.0462702
ENSG00000180974	OR52E4	protein_coding	-3.72403	0.000841875	0.0448713	-2.23943	0.516481	1.45136e-05	0.00150324
ENSG00000180988	OR52N2	protein_coding	-4.42213	0.00100348	0.0523387	-1.93031	0.548767	0.000435557	0.0232149
ENSG00000109066	TMEM104	protein_coding	1.79028	0.00106084	0.0547894	1.47938	0.435955	0.000690257	0.0335853
ENSG00000239899	AC011994.1	scRNA_pseudogene	-2.64061	0.00106172	0.0547894	-2.01868	0.452847	8.28228e-06	0.000944956
ENSG00000180596	HIST1H2BC	protein_coding	-2.23126	0.00114243	0.0585405	-1.84084	0.410485	7.30677e-06	0.000880765
ENSG00000200488	7SK	misc_RNA	-4.09376	0.00116058	0.0590559	-2.52371	0.507371	6.55565e-07	0.000113975
ENSG00000178719	GRINA	protein_coding	1.66955	0.00125946	0.0632065	1.50539	0.339725	9.37109e-06	0.00103678
ENSG00000133519	ZDHHC8P1	pseudogene	1.95713	0.00133881	0.0665032	1.55868	0.464957	0.000801417	0.0364607
ENSG00000167608	TMC4	protein_coding	-2.99202	0.00134725	0.0666957	-1.92768	0.509074	0.000152695	0.0101824
ENSG00000240317	AC020575.1	scRNA_pseudogene	-5.30222	0.00138526	0.0678869	-2.92547	0.513338	1.20578e-08	3.91314e-06
ENSG00000239437	AC023162.1	scRNA_pseudogene	-2.54268	0.00139305	0.0680404	-2.07968	0.414197	5.14031e-07	9.28803e-05
ENSG00000183598	HIST2H3D	protein_coding	-2.7697	0.00140163	0.0682311	-2.08367	0.459816	5.85577e-06	0.00073092
ENSG00000207217	SNORA42	snoRNA	-5.23906	0.00147329	0.0710097	-1.86153	0.55499	0.000796029	0.0363288
ENSG00000240794	AC005236.1	scRNA_pseudogene	1.53765	0.00159817	0.0752891	1.32227	0.397197	0.000871571	0.038571
ENSG00000131669	NINJ1	protein_coding	1.86512	0.00160363	0.0753034	1.59681	0.402134	7.16225e-05	0.00562872
ENSG00000159423	ALDH4A1	protein_coding	1.66932	0.00167229	0.0773953	1.44839	0.388067	0.000189718	0.0120463
ENSG00000200312	7SK	misc_RNA	-2.92919	0.00167465	0.0773953	-2.22263	0.453829	9.70603e-07	0.000157496
ENSG00000227184	EPPK1	protein_coding	-2.93581	0.00175637	0.0801565	-1.7623	0.394826	8.06364e-06	0.000942091
ENSG00000095321	CRAT	protein_coding	1.69903	0.00179166	0.0812591	1.43737	0.413474	0.000508325	0.0264184
ENSG00000200783	7SK	misc_RNA	-3.79334	0.0018737	0.0844554	-2.55554	0.488767	1.70856e-07	3.78057e-05
ENSG00000196159	FAT4	protein_coding	-2.34224	0.00194705	0.087223	-1.88259	0.427299	1.05394e-05	0.00115727
ENSG00000242355	AC007272.4	scRNA_pseudogene	-5.21934	0.002011	0.0898122	-2.73476	0.522072	1.62084e-07	3.69856e-05
ENSG00000124155	PIGT	protein_coding	1.6271	0.00202146	0.0900044	1.47725	0.330619	7.89018e-06	0.00092926
ENSG00000116670	MAD2L2	protein_coding	1.97248	0.00206365	0.0913259	1.68079	0.406691	3.58301e-05	0.00314514
ENSG00000261713	RP11-161M6.4	processed_transcript	-2.43088	0.00219307	0.0964686	-1.88886	0.446286	2.31208e-05	0.00217842
* - Standard error for DESeq2 log2(fold change)

## Sheet: RPL1 v. RPL2 comparison
Supplementary Data S5c - Single sample comparisons. Top 100 genes with largest difference in expression estimates between recurrent pregnancy loss samples: RPL1 (female; 44 gestational days) and RPL2 (male; 67 gestational days) using DESeq and DESeq2. Genes are ordered by absolute value of DESeq2 rLogFC.
				DESeq			DESeq2
Ensembl id	Gene	Type	Chromosome	log2(Fold Change)	P	adjusted P	rLogFC*
ENSG00000204414	CSHL1	protein_coding	17	11.2866	1.0577e-16	1.75207e-12	2.5173
ENSG00000136488	CSH1	protein_coding	17	9.31365	5.56008e-14	4.60513e-10	2.50734
ENSG00000213931	HBE1	protein_coding	11	-9.56682	9.78021e-14	5.1634e-10	-2.45734
ENSG00000173110	HSPA6	protein_coding	1	-8.0481	1.98984e-11	5.49361e-08	-2.40494
ENSG00000259384	GH1	protein_coding	17	10.6424	1.24682e-13	5.1634e-10	2.37831
ENSG00000229807	XIST	lincRNA	X	-7.46431	1.46375e-10	2.4247e-07	-2.37484
ENSG00000213218	CSH2	protein_coding	17	6.86359	9.2693e-10	1.27955e-06	2.34001
ENSG00000067048	DDX3Y	protein_coding	Y	8.17313	4.88707e-11	1.15649e-07	2.33833
ENSG00000182752	PAPPA	protein_coding	9	6.78802	1.25882e-09	1.48946e-06	2.32998
ENSG00000183878	UTY	protein_coding	Y	8.18657	8.866e-11	1.83582e-07	2.3031
ENSG00000114374	USP9Y	protein_coding	Y	7.40191	1.13779e-09	1.44981e-06	2.24899
ENSG00000012817	KDM5D	protein_coding	Y	8.52245	1.15852e-10	2.13231e-07	2.24855
ENSG00000129824	RPS4Y1	protein_coding	Y	Inf	1.27061e-12	4.20952e-09	2.21987
ENSG00000204614	TRIM40	protein_coding	6	6.75864	7.80514e-09	7.18289e-06	2.20359
ENSG00000159450	TCHH	protein_coding	1	6.58265	2.62275e-08	2.06885e-05	2.13616
ENSG00000113083	LOX	protein_coding	5	-6.17442	6.60639e-08	4.75803e-05	-2.12129
ENSG00000146678	IGFBP1	protein_coding	7	-7.93142	2.73005e-09	2.82646e-06	-2.11
ENSG00000196565	HBG2	protein_coding	11	-7.19576	1.28464e-08	1.11046e-05	-2.10196
ENSG00000136487	GH2	protein_coding	17	5.51686	2.35452e-07	0.00015001	2.08954
ENSG00000067646	ZFY	protein_coding	Y	8.07171	4.1509e-09	4.04469e-06	2.07843
ENSG00000122133	PAEP	protein_coding	9	-5.41994	3.38616e-07	0.00019342	-2.0732
ENSG00000197632	SERPINB2	protein_coding	18	5.5681	3.01479e-07	0.000178357	2.0638
ENSG00000162896	PIGR	protein_coding	1	-7.12108	3.90811e-08	2.94263e-05	-2.02629
ENSG00000106123	EPHB6	protein_coding	7	6.21732	2.204e-07	0.000146037	2.01197
ENSG00000147606	SLC26A7	protein_coding	8	5.77078	4.41029e-07	0.000239452	2.00849
ENSG00000165125	TRPV6	protein_coding	7	5.07841	1.04529e-06	0.000541099	2.00184
ENSG00000047457	CP	protein_coding	3	-5.89388	4.48114e-07	0.000239452	-1.99533
ENSG00000124491	F13A1	protein_coding	6	5.04644	1.39557e-06	0.000700533	1.97939
ENSG00000142627	EPHA2	protein_coding	1	-5.0951	1.48536e-06	0.000723676	-1.97498
ENSG00000099715	PCDH11Y	protein_coding	Y	6.77455	1.62487e-07	0.00011215	1.96304
ENSG00000159871	LYPD5	protein_coding	19	5.08295	2.18336e-06	0.00100465	1.93742
ENSG00000233864	TTTY15	lincRNA	Y	8.94629	1.34073e-08	1.11046e-05	1.92263
ENSG00000136235	GPNMB	protein_coding	7	4.75154	3.77275e-06	0.00152428	1.91028
ENSG00000213462	ERV3-1	protein_coding	7	4.76597	3.88208e-06	0.00153111	1.90703
ENSG00000104415	WISP1	protein_coding	8	-5.78192	1.65291e-06	0.000782298	-1.89101
ENSG00000130656	HBZ	protein_coding	16	#NAME?	8.65589e-10	1.27955e-06	-1.88431
ENSG00000112715	VEGFA	protein_coding	6	-4.63768	7.10087e-06	0.00255708	-1.86422
ENSG00000211895	IGHA1	IG_C_gene	14	7.48733	2.51066e-07	0.000154033	1.83922
ENSG00000128342	LIF	protein_coding	22	-5.28641	5.46182e-06	0.00205625	-1.83693
ENSG00000124107	SLPI	protein_coding	20	#NAME?	2.40076e-09	2.65124e-06	-1.83023
ENSG00000108924	HLF	protein_coding	17	5.7902	3.14909e-06	0.00137275	1.82619
ENSG00000006659	LGALS14	protein_coding	19	4.86061	9.47673e-06	0.00327046	1.8189
ENSG00000091129	NRCAM	protein_coding	7	5.03417	1.04313e-05	0.00352642	1.79485
ENSG00000100628	ASB2	protein_coding	14	4.90573	1.3253e-05	0.00439072	1.78255
ENSG00000152926	ZNF117	protein_coding	7	4.41731	1.91603e-05	0.00587759	1.77845
ENSG00000237339	RP11-98L5.2	lincRNA	9	-6.05234	3.74211e-06	0.00152428	-1.77454
ENSG00000204389	HSPA1A	protein_coding	6	-4.30216	2.2568e-05	0.00644549	-1.77097
ENSG00000183018	SPNS2	protein_coding	17	-4.52259	2.1712e-05	0.00642879	-1.7664
ENSG00000171476	HOPX	protein_coding	4	4.25035	2.54972e-05	0.00692395	1.75678
ENSG00000172006	ZNF554	protein_coding	19	4.42502	2.46877e-05	0.00681585	1.75423
ENSG00000134152	C15orf29	protein_coding	15	4.23204	2.63825e-05	0.00693692	1.75399
ENSG00000222005	AC016722.1	protein_coding	2	4.4382	2.91566e-05	0.00754656	1.73758
ENSG00000118785	SPP1	protein_coding	4	4.13363	3.29058e-05	0.00825885	1.73482
ENSG00000158125	XDH	protein_coding	2	4.64954	3.08968e-05	0.00787394	1.71858
ENSG00000174640	SLCO2A1	protein_coding	3	4.25865	4.37954e-05	0.0100381	1.7055
ENSG00000187479	C11orf96	protein_coding	11	-5.03513	2.62098e-05	0.00693692	-1.70438
ENSG00000170965	PLAC1	protein_coding	X	4.28277	4.4063e-05	0.0100381	1.70405
ENSG00000179294	C17orf96	protein_coding	17	-5.22449	2.17333e-05	0.00642879	-1.70297
ENSG00000227184	EPPK1	protein_coding	8	-4.19842	4.98672e-05	0.011014	-1.69905
ENSG00000168209	DDIT4	protein_coding	10	-4.11228	5.15484e-05	0.0112355	-1.69736
ENSG00000168079	SCARA5	protein_coding	8	-5.5308	1.63092e-05	0.0050974	-1.69466
ENSG00000112782	CLIC5	protein_coding	6	4.2579	4.96758e-05	0.011014	1.69322
ENSG00000041982	TNC	protein_coding	9	-4.577	4.42367e-05	0.0100381	-1.69184
ENSG00000157765	SLC34A2	protein_coding	4	-6.48646	4.63372e-06	0.00178506	-1.69144
ENSG00000165457	FOLR2	protein_coding	11	4.7875	3.84518e-05	0.00950679	1.68435
ENSG00000137801	THBS1	protein_coding	15	-3.96684	6.49174e-05	0.0131141	-1.67599
ENSG00000169429	IL8	protein_coding	4	-4.15705	7.48408e-05	0.01458	-1.66021
ENSG00000111674	ENO2	protein_coding	12	-5.1133	4.05821e-05	0.00974264	-1.64798
ENSG00000099953	MMP11	protein_coding	22	3.89359	8.40999e-05	0.015479	1.64786
ENSG00000004939	SLC4A1	protein_coding	17	-6.36698	8.55577e-06	0.00301545	-1.64602
ENSG00000148677	ANKRD1	protein_coding	10	-5.90566	1.62083e-05	0.0050974	-1.64383
ENSG00000105825	TFPI2	protein_coding	7	3.84014	9.02669e-05	0.0160782	1.6408
ENSG00000244757	RP11-45A16.4	antisense	9	6.70602	6.40883e-06	0.00235916	1.6399
ENSG00000165899	OTOGL	protein_coding	12	4.13397	8.9428e-05	0.0160782	1.6387
ENSG00000176387	HSD11B2	protein_coding	16	3.89294	9.76864e-05	0.0170334	1.63365
ENSG00000184454	C1orf130	protein_coding	1	4.3194	9.13324e-05	0.0160949	1.62812
ENSG00000012223	LTF	protein_coding	3	-6.05633	1.58734e-05	0.0050974	-1.62479
ENSG00000174697	LEP	protein_coding	7	-3.76726	0.000123504	0.0206651	-1.61392
ENSG00000124260	MAGEA10	protein_coding	X	5.14784	5.31594e-05	0.0114362	1.61083
ENSG00000085563	ABCB1	protein_coding	7	3.81614	0.000129744	0.0212792	1.60618
ENSG00000187094	CCK	protein_coding	3	5.99693	2.25436e-05	0.00644549	1.59841
ENSG00000165646	SLC18A2	protein_coding	10	-4.12263	0.000139274	0.0223988	-1.59765
ENSG00000099985	OSM	protein_coding	22	-4.41378	0.000120535	0.0203741	-1.59635
ENSG00000138378	STAT4	protein_coding	2	5.54643	4.02841e-05	0.00974264	1.59276
ENSG00000225217	HSPA7	pseudogene	1	-5.00661	7.43825e-05	0.01458	-1.59234
ENSG00000142623	PADI1	protein_coding	1	-3.8724	0.000161121	0.0251789	-1.58854
ENSG00000167775	CD320	protein_coding	19	3.73173	0.000174819	0.0265677	1.57663
ENSG00000181104	F2R	protein_coding	5	-4.41754	0.000145995	0.023254	-1.57454
ENSG00000183111	ARHGEF37	protein_coding	5	3.91253	0.000198332	0.029598	1.56251
ENSG00000059804	SLC2A3	protein_coding	12	-3.62738	0.000206353	0.0302499	-1.56225
ENSG00000226604	RP11-45A16.3	antisense	9	5.17185	8.33581e-05	0.015479	1.55674
ENSG00000134240	HMGCS2	protein_coding	1	4.87213	0.000113491	0.0193811	1.55556
ENSG00000170927	PKHD1	protein_coding	6	-8.42143	2.38748e-06	0.00106888	-1.53416
ENSG00000240583	AQP1	protein_coding	7	-3.65236	0.000276889	0.0392023	-1.53386
ENSG00000125434	SLC25A35	protein_coding	17	4.23868	0.000225446	0.0327588	1.53355
ENSG00000147576	ADHFE1	protein_coding	8	3.95309	0.000260523	0.0372031	1.53208
ENSG00000224684	RP11-58C3.2	antisense	9	5.3692	8.99568e-05	0.0160782	1.5235
ENSG00000182898	TCHHL1	protein_coding	1	6.05495	4.32779e-05	0.0100381	1.51999
ENSG00000151150	ANK3	protein_coding	10	3.53511	0.000303858	0.0422976	1.51907
ENSG00000204388	HSPA1B	protein_coding	6	-3.50889	0.000329927	0.0455436	-1.51354
* - DESeq2 Fold Change in regularized–logarithm transformed counts
