# Supplementary material for: RNA sequencing of chorionic villi from recurrent pregnancy loss patients reveals impaired function of basic nuclear and cellular machinery
Source: Sci Rep. 2016 Dec 8;6:38439. doi: 10.1038/srep38439 (PMC5143936; doi:10.1038/srep38439)
Supplement: Supplementary Dataset 6 [file srep38439-s7.xls]

## Sheet: Placental_diff_exp_mat age
Supplementary Data S6. Top 200 genes from the analysis of maternal age dependent differential expression in ETP (elective termination of otherwise normal pregnancy) samples. Differential expression was tested using DESeq and DESeq2. Results are sorted by DESeq2 FDR values.
			DESeq2					DESeq2
id	name	baseMean	log2FoldChange	lfcSE	stat	p value	FDR	p value	FDR
ENSG00000197993	KEL	118.543	-1.28592	0.233785	-5.50045	3.78829e-08	0.000540323	0.000225884	1
ENSG00000124429	POF1B	154.043	1.2851	0.245965	5.22475	1.74395e-07	0.0012437	0.000398182	1
ENSG00000249464	RP11-93L9.1	332.364	0.992662	0.229691	4.32172	1.54818e-05	0.0736059	0.00111918	1
ENSG00000187987	ZSCAN23	122.79	0.775779	0.19425	3.99371	6.50487e-05	0.231948	0.0708427	1
ENSG00000113555	PCDH12	600.985	-0.744819	0.191441	-3.8906	9.9998e-05	0.285254	0.0494793	1
ENSG00000205628	GS1-179L18.1	137.96	-0.79152	0.219783	-3.60137	0.00031655	0.671937	0.0398451	1
ENSG00000196549	MME	8625.87	0.751626	0.209325	3.59071	0.000329773	0.671937	0.0229604	1
ENSG00000198719	DLL1	86.1223	-0.808322	0.2406	-3.35961	0.000780535	0.999841	0.0277225	1
ENSG00000171388	APLN	138.181	-0.743553	0.226008	-3.28994	0.00100208	0.999841	0.0443335	1
ENSG00000159335	PTMS	120.314	-0.782763	0.238176	-3.28649	0.00101445	0.999841	0.0378898	1
ENSG00000183044	ABAT	208.127	-0.692628	0.211949	-3.2679	0.00108347	0.999841	0.0639875	1
ENSG00000166947	EPB42	160.208	-0.736029	0.226984	-3.24265	0.00118422	0.999841	0.0358675	1
ENSG00000176933	TOB2P1	53.7632	-0.769079	0.237633	-3.23642	0.00121041	0.999841	0.00432645	1
ENSG00000181381	DDX60L	2285.1	0.741714	0.230628	3.21606	0.00129961	0.999841	0.00461226	1
ENSG00000059588	TARBP1	3119.66	0.487042	0.151698	3.2106	0.00132456	0.999841	0.153124	1
ENSG00000168546	GFRA2	75.2621	-0.732806	0.229669	-3.1907	0.00141929	0.999841	0.0726247	1
ENSG00000249669	MIR143HG	359.973	-0.761823	0.243259	-3.13174	0.00173773	0.999841	0.00945562	1
ENSG00000174059	CD34	303.188	-0.740126	0.240464	-3.07791	0.00208458	0.999841	0.0144414	1
ENSG00000146250	PRSS35	79.9381	-0.758191	0.246438	-3.0766	0.00209376	0.999841	0.0150554	1
ENSG00000070182	SPTB	535.912	-0.716601	0.233184	-3.07312	0.00211834	0.999841	0.0143065	1
ENSG00000233974	RP11-823P9.3	113.69	0.679755	0.221809	3.06459	0.00217967	0.999841	0.0620696	1
ENSG00000233124	RP11-199B17.1	169.139	0.658899	0.217149	3.03432	0.00241075	0.999841	0.096569	1
ENSG00000156920	GPR112	73.9475	0.654581	0.215982	3.03073	0.00243966	0.999841	0.117952	1
ENSG00000047365	ARAP2	284.189	0.732439	0.245021	2.9893	0.0027962	0.999841	0.0808202	1
ENSG00000113140	SPARC	8735.89	-0.614891	0.207139	-2.96849	0.00299262	0.999841	0.0598191	1
ENSG00000176896	TCEANC	158.211	0.695056	0.235793	2.94775	0.003201	0.999841	0.0426581	1
ENSG00000115232	ITGA4	432.137	-0.70837	0.240683	-2.94316	0.00324881	0.999841	0.0273806	1
ENSG00000173809	TDRD12	62.0206	-0.704349	0.239796	-2.93729	0.00331096	0.999841	0.0349499	1
ENSG00000162367	TAL1	131.147	-0.706964	0.241797	-2.92379	0.00345798	0.999841	0.0341578	1
ENSG00000115310	RTN4	2559.95	0.510326	0.175084	2.91475	0.00355969	0.999841	0.160319	1
ENSG00000154096	THY1	290.986	-0.700088	0.240742	-2.90804	0.00363707	0.999841	0.0208521	1
ENSG00000168918	INPP5D	227.782	-0.644963	0.222279	-2.90159	0.00371276	0.999841	0.0820311	1
ENSG00000029534	ANK1	415.69	-0.709066	0.245771	-2.88507	0.00391332	0.999841	0.0596681	1
ENSG00000127472	PLA2G5	69.7663	-0.698203	0.245238	-2.84705	0.00441271	0.999841	0.0367402	1
ENSG00000235609	AF127936.7	460.353	0.69411	0.244739	2.83612	0.00456648	0.999841	0.0831388	1
ENSG00000173210	ABLIM3	120.269	-0.679028	0.240439	-2.82412	0.00474103	0.999841	0.0526885	1
ENSG00000163554	SPTA1	551.34	-0.669558	0.23745	-2.81979	0.00480555	0.999841	0.0076691	1
ENSG00000123594	ATXN3L	144.936	0.643506	0.22824	2.81943	0.00481089	0.999841	0.0461152	1
ENSG00000137185	ZSCAN9	318.04	-0.689056	0.24451	-2.8181	0.00483081	0.999841	0.0238663	1
ENSG00000170873	MTSS1	1200.52	-0.481331	0.171638	-2.80434	0.00504191	0.999841	0.199042	1
ENSG00000164318	EGFLAM	500.835	-0.69228	0.24702	-2.80253	0.00507033	0.999841	0.075546	1
ENSG00000226985	RP11-142G7.2	68.4785	0.653589	0.234195	2.79079	0.00525789	0.999841	0.0714528	1
ENSG00000138772	ANXA3	1245.12	0.681534	0.245436	2.77682	0.00548928	0.999841	0.0837004	1
ENSG00000168356	SCN11A	166.612	-0.678475	0.245271	-2.76623	0.0056709	0.999841	0.102572	1
ENSG00000151322	NPAS3	72.1336	0.682219	0.246705	2.76532	0.0056867	0.999841	0.0428049	1
ENSG00000134824	FADS2	490.465	-0.574331	0.209729	-2.73844	0.00617312	0.999841	0.120688	1
ENSG00000128917	DLL4	119.114	-0.673777	0.246132	-2.73746	0.00619159	0.999841	0.0363721	1
ENSG00000144668	ITGA9	1219.73	-0.64206	0.234775	-2.73479	0.00624193	0.999841	0.0468032	1
ENSG00000064300	NGFR	126.824	-0.672859	0.246213	-2.73283	0.00627922	0.999841	0.0859249	1
ENSG00000235592	GS1-600G8.4	250.054	0.635678	0.232949	2.72883	0.006356	0.999841	0.0773614	1
ENSG00000136011	STAB2	139.565	0.575167	0.212135	2.71132	0.00670159	0.999841	0.190568	1
ENSG00000147113	CXorf36	193.36	-0.616372	0.227844	-2.70523	0.00682563	0.999841	0.0868691	1
ENSG00000087303	NID2	2533.28	-0.644861	0.238827	-2.70012	0.00693146	0.999841	0.039752	1
ENSG00000243562	Metazoa_SRP	129.142	0.641605	0.238152	2.6941	0.00705797	0.999841	0.0682634	1
ENSG00000146373	RNF217	2303.82	0.553855	0.205747	2.69192	0.00710412	0.999841	0.0736225	1
ENSG00000196188	CTSE	57.4945	-0.548299	0.204434	-2.68204	0.00731755	0.999841	0.00990552	1
ENSG00000231216	GS1-600G8.3	652.133	0.616878	0.23001	2.68196	0.00731926	0.999841	0.105728	1
ENSG00000158125	XDH	1540.66	-0.627785	0.235261	-2.66846	0.0076199	0.999841	0.0228042	1
ENSG00000187105	HEATR4	78.4239	-0.655091	0.246052	-2.66241	0.00775841	0.999841	0.00349667	1
ENSG00000229781	AC013444.1	55.1099	0.650138	0.244204	2.66228	0.00776137	0.999841	0.0835657	1
ENSG00000203747	FCGR3A	72.4369	0.657566	0.247072	2.66143	0.00778092	0.999841	0.0152925	1
ENSG00000151617	EDNRA	88.839	-0.65108	0.244654	-2.66122	0.0077857	0.999841	0.0607244	1
ENSG00000101049	SGK2	227.722	-0.596059	0.224051	-2.66038	0.00780535	0.999841	0.110356	1
ENSG00000170579	DLGAP1	127.585	-0.537272	0.202828	-2.6489	0.00807531	0.999841	0.273006	1
ENSG00000242275	NA	59.0615	-0.5572	0.210777	-2.64355	0.00820405	0.999841	0.044002	1
ENSG00000107242	PIP5K1B	412.163	0.586321	0.223084	2.62825	0.00858261	0.999841	0.0797275	1
ENSG00000163017	ACTG2	198.377	-0.646457	0.246978	-2.61747	0.00885847	0.999841	0.0315653	1
ENSG00000176435	CLEC14A	63.1345	-0.641003	0.246228	-2.60329	0.00923328	0.999841	0.0599686	1
ENSG00000241927	NA	94.5452	0.584455	0.22531	2.59401	0.00948648	0.999841	0.267602	1
ENSG00000185710	RP11-645C24.2	66.5203	0.591589	0.230389	2.56779	0.010235	0.999841	0.129157	1
ENSG00000076555	ACACB	264.042	-0.545893	0.212819	-2.56506	0.0103159	0.999841	0.148042	1
ENSG00000260072	CTD-2313J23.1	195.634	0.554576	0.216558	2.56087	0.0104412	0.999841	0.372305	1
ENSG00000173566	NUDT18	159.264	0.554585	0.218288	2.54061	0.0110659	0.999841	0.119118	1
ENSG00000243136	Metazoa_SRP	66.1202	0.560972	0.221793	2.52926	0.0114304	0.999841	0.0642474	1
ENSG00000128928	IVD	690.844	-0.547503	0.21648	-2.52912	0.0114349	0.999841	0.156958	1
ENSG00000140022	STON2	891.343	-0.615837	0.244962	-2.51401	0.0119367	0.999841	0.0458017	1
ENSG00000154764	WNT7A	1194.08	-0.548939	0.218889	-2.50784	0.0121472	0.999841	0.0833245	1
ENSG00000127863	TNFRSF19	118.56	-0.587975	0.235196	-2.49994	0.0124214	0.999841	0.0814583	1
ENSG00000204287	HLA-DRA	172.785	0.55318	0.221514	2.49727	0.0125154	0.999841	0.101979	1
ENSG00000258399	MEG8	1136.83	-0.562743	0.225667	-2.49369	0.0126423	0.999841	0.0661878	1
ENSG00000186652	PRG2	78.6137	0.503713	0.202187	2.49132	0.0127269	0.999841	0.175055	1
ENSG00000004939	SLC4A1	496.053	-0.615093	0.247017	-2.49008	0.0127715	0.999841	0.024756	1
ENSG00000012223	LTF	60.683	0.559184	0.225525	2.47947	0.0131576	0.999841	0.163182	1
ENSG00000151468	CCDC3	188.058	-0.58644	0.237819	-2.46591	0.0136665	0.999841	0.0758015	1
ENSG00000143375	CGN	166.647	0.584524	0.237179	2.46449	0.013721	0.999841	0.0588733	1
ENSG00000232196	MTRNR2L4	70.5413	0.594929	0.241877	2.45964	0.0139077	0.999841	0.136529	1
ENSG00000205903	ZNF316	526.214	0.555427	0.227114	2.44558	0.0144618	0.999841	0.100548	1
ENSG00000162745	OLFML2B	131.712	-0.603555	0.247045	-2.4431	0.0145616	0.999841	0.0452236	1
ENSG00000168306	ACOX2	56.5308	-0.601879	0.247034	-2.43642	0.0148333	0.999841	0.0891578	1
ENSG00000171766	GATM	509.097	-0.589468	0.242159	-2.43422	0.014924	0.999841	0.0380958	1
ENSG00000121858	TNFSF10	540.641	0.564174	0.232409	2.42751	0.0152029	0.999841	0.0700968	1
ENSG00000110436	SLC1A2	3201.79	-0.587094	0.24228	-2.42321	0.0153842	0.999841	0.0277577	1
ENSG00000124587	PEX6	896.205	0.516875	0.213779	2.41781	0.0156144	0.999841	0.0896518	1
ENSG00000145217	SLC26A1	175.327	0.581304	0.240924	2.41281	0.0158299	0.999841	0.146001	1
ENSG00000180257	ZNF816	383.081	0.525426	0.218721	2.40226	0.016294	0.999841	0.150771	1
ENSG00000140873	ADAMTS18	525.017	-0.589945	0.246866	-2.38974	0.0168605	0.999841	0.0196481	1
ENSG00000133454	MYO18B	154.579	-0.540624	0.226868	-2.38299	0.0171725	0.999841	0.0488966	1
ENSG00000122378	FAM213A	118.063	-0.536613	0.225213	-2.38269	0.0171867	0.999841	0.186888	1
ENSG00000137857	DUOX1	328.312	-0.563806	0.236891	-2.38003	0.0173114	0.999841	0.106758	1
ENSG00000095370	SH2D3C	139.373	-0.579128	0.244204	-2.3715	0.0177163	0.999841	0.100794	1
ENSG00000093010	COMT	1876.36	-0.368629	0.155683	-2.36781	0.0178936	0.999841	0.315845	1
ENSG00000144115	THNSL2	538.487	-0.517988	0.219053	-2.36467	0.018046	0.999841	0.115653	1
ENSG00000239776	AC079949.1	92.0037	0.437716	0.185728	2.35676	0.0184353	0.999841	0.332611	1
ENSG00000139132	FGD4	1145.92	0.416619	0.176782	2.35668	0.0184393	0.999841	0.307654	1
ENSG00000120053	GOT1	344.41	-0.470132	0.199965	-2.35107	0.0187197	0.999841	0.227791	1
ENSG00000010810	FYN	272.419	-0.518701	0.220797	-2.34922	0.0188128	0.999841	0.143462	1
ENSG00000099282	TSPAN15	234.412	-0.495803	0.211102	-2.34864	0.0188422	0.999841	0.205556	1
ENSG00000185567	AHNAK2	153.103	0.53392	0.227508	2.34682	0.0189344	0.999841	0.109469	1
ENSG00000242826	NA	318.655	-0.499016	0.212692	-2.3462	0.0189661	0.999841	0.0263371	1
ENSG00000243444	PALM2	64.7405	-0.526793	0.224574	-2.34575	0.0189889	0.999841	0.277093	1
ENSG00000144407	PTH2R	58.5369	-0.579546	0.247079	-2.34559	0.0189968	0.999841	0.0842987	1
ENSG00000135541	AHI1	782.356	0.422921	0.180445	2.34376	0.0190903	0.999841	0.247602	1
ENSG00000179447	RP5-1027G4.3	51.7237	-0.578744	0.247059	-2.34254	0.0191532	0.999841	0.17828	1
ENSG00000205037	RP11-863P13.4	171.559	-0.569812	0.243727	-2.33791	0.019392	0.999841	0.0306445	1
ENSG00000147123	NDUFB11	270.154	-0.518702	0.221992	-2.33658	0.0194612	0.999841	0.138887	1
ENSG00000128052	KDR	2673.6	-0.55815	0.239122	-2.33416	0.0195871	0.999841	0.07563	1
ENSG00000163463	KRTCAP2	195.473	-0.49584	0.2131	-2.32679	0.0199763	0.999841	0.145321	1
ENSG00000251949	SNORD112	68.773	-0.514481	0.221282	-2.32499	0.0200723	0.999841	0.272756	1
ENSG00000149679	CABLES2	106.697	-0.504609	0.217847	-2.31635	0.0205391	0.999841	0.162722	1
ENSG00000197565	COL4A6	324.524	-0.571876	0.247068	-2.31465	0.0206321	0.999841	0.115766	1
ENSG00000225791	RP1-180E22.3	63.8522	0.563228	0.243333	2.31464	0.0206328	0.999841	0.220427	1
ENSG00000157766	ACAN	2564.29	-0.555439	0.240051	-2.31383	0.0206769	0.999841	0.0663942	1
ENSG00000166289	PLEKHF1	494.569	0.495709	0.214488	2.31112	0.020826	0.999841	0.0909518	1
ENSG00000163046	ANKRD30BL	417.818	0.512228	0.221711	2.31034	0.0208694	0.999841	0.274238	1
ENSG00000137672	TRPC6	149.13	-0.564679	0.244736	-2.3073	0.0210379	0.999841	0.0306443	1
ENSG00000242614	Metazoa_SRP	314.542	0.383107	0.166126	2.30613	0.0211036	0.999841	0.0204563	1
ENSG00000152580	IGSF10	196.412	0.533187	0.231341	2.30477	0.0211794	0.999841	0.0799446	1
ENSG00000116157	GPX7	113.864	-0.563298	0.244481	-2.30405	0.0212197	0.999841	0.0969903	1
ENSG00000142185	TRPM2	133.184	0.505182	0.219756	2.29883	0.0215148	0.999841	0.164096	1
ENSG00000107829	FBXW4	784.55	0.447867	0.194974	2.29707	0.021615	0.999841	0.186505	1
ENSG00000155761	SPAG17	101.085	0.557947	0.244276	2.28408	0.0223668	0.999841	0.0398213	1
ENSG00000171574	ZNF584	58.8735	-0.526479	0.230819	-2.28091	0.0225535	0.999841	0.285537	1
ENSG00000144891	AGTR1	425.578	-0.558519	0.244899	-2.28061	0.0225714	0.999841	0.0326113	1
ENSG00000105339	DENND3	475.846	-0.508477	0.223141	-2.27872	0.0226837	0.999841	0.103229	1
ENSG00000110799	VWF	698.624	-0.562302	0.246893	-2.27752	0.0227554	0.999841	0.10969	1
ENSG00000106333	PCOLCE	149.405	-0.553302	0.243656	-2.27083	0.0231572	0.999841	0.107066	1
ENSG00000239909	NA	99.0739	0.426609	0.188591	2.26209	0.0236919	0.999841	0.140626	1
ENSG00000184363	PKP3	2544.68	0.433729	0.19199	2.25913	0.0238755	0.999841	0.155468	1
ENSG00000232040	SCAND3	237.522	0.457391	0.202487	2.25886	0.0238919	0.999841	0.153048	1
ENSG00000183171	RP11-49C9.2	92.7416	0.524933	0.232407	2.25869	0.023903	0.999841	0.368902	1
ENSG00000168785	TSPAN5	164.94	-0.543544	0.240765	-2.25757	0.0239724	0.999841	0.146759	1
ENSG00000169826	CSGALNACT2	271.8	0.498252	0.220883	2.25573	0.0240875	0.999841	0.0765381	1
ENSG00000196872	KIAA1211L	74.9039	0.501043	0.222184	2.25509	0.0241279	0.999841	0.118116	1
ENSG00000173421	CCDC36	58.7841	-0.555982	0.246919	-2.25167	0.0243428	0.999841	0.101093	1
ENSG00000101445	PPP1R16B	101.093	-0.542318	0.241236	-2.24808	0.024571	0.999841	0.108496	1
ENSG00000146122	DAAM2	306.342	-0.553616	0.24632	-2.24754	0.0246053	0.999841	0.105353	1
ENSG00000167264	DUS2L	594.979	-0.419727	0.186769	-2.2473	0.0246206	0.999841	0.283453	1
ENSG00000152413	HOMER1	1346.07	0.477958	0.212699	2.2471	0.0246334	0.999841	0.0874388	1
ENSG00000140403	DNAJA4	204.955	-0.553158	0.246775	-2.24155	0.0249907	0.999841	0.0398781	1
ENSG00000178878	APOLD1	248.55	-0.494268	0.220588	-2.24068	0.0250468	0.999841	0.217628	1
ENSG00000112541	PDE10A	1320.32	0.472027	0.210737	2.23989	0.0250983	0.999841	0.0987134	1
ENSG00000201700	SNORD113-3	59.436	-0.542382	0.242413	-2.23743	0.0252582	0.999841	0.189459	1
ENSG00000163703	CRELD1	395.794	-0.492256	0.220096	-2.23655	0.0253156	0.999841	0.0748551	1
ENSG00000184164	CRELD2	430.348	-0.471879	0.211196	-2.23432	0.0254623	0.999841	0.20429	1
ENSG00000125730	C3	134.442	0.544992	0.243995	2.23362	0.0255079	0.999841	0.12128	1
ENSG00000203867	RBM20	252.627	-0.500551	0.22479	-2.22675	0.0259638	0.999841	0.0907705	1
ENSG00000221288	MIR663B	66.0749	0.502659	0.226421	2.22002	0.0264175	0.999841	0.272347	1
ENSG00000239758	NA	127.097	0.510785	0.230397	2.21698	0.0266246	0.999841	0.172814	1
ENSG00000163848	ZNF148	1704	0.413386	0.186941	2.21132	0.0270136	0.999841	0.225158	1
ENSG00000203668	CHML	2553.48	0.428133	0.194096	2.20578	0.0273995	0.999841	0.130307	1
ENSG00000142794	NBPF3	926.183	0.369692	0.168147	2.19863	0.0279045	0.999841	0.337878	1
ENSG00000117983	MUC5B	175.596	0.533761	0.24284	2.19799	0.0279497	0.999841	0.131068	1
ENSG00000090382	LYZ	86.0557	0.480834	0.218873	2.19687	0.0280299	0.999841	0.136042	1
ENSG00000022567	SLC45A4	2098.3	-0.507901	0.231939	-2.1898	0.0285385	0.999841	0.0372328	1
ENSG00000254656	RTL1	1043.84	-0.524652	0.2399	-2.18697	0.0287451	0.999841	0.113112	1
ENSG00000198815	FOXJ3	2692.33	0.456996	0.209411	2.1823	0.0290877	0.999841	0.149749	1
ENSG00000155760	FZD7	122.361	0.538653	0.246878	2.18186	0.0291202	0.999841	0.200083	1
ENSG00000128567	PODXL	272.648	-0.522395	0.239606	-2.18022	0.0292408	0.999841	0.0961278	1
ENSG00000118894	FAM86A	51.7117	-0.526454	0.241473	-2.18017	0.0292446	0.999841	0.30003	1
ENSG00000175497	DPP10	173.445	0.511853	0.234896	2.17906	0.0293273	0.999841	0.0329196	1
ENSG00000140678	ITGAX	69.1961	0.529538	0.243513	2.17458	0.0296618	0.999841	0.0752805	1
ENSG00000167992	VWCE	231.862	0.518582	0.238492	2.17442	0.0296735	0.999841	0.445969	1
ENSG00000042753	AP2S1	254.058	-0.47543	0.218827	-2.17263	0.0298084	0.999841	0.180104	1
ENSG00000176720	BOK	147.482	0.533775	0.245729	2.17221	0.0298395	0.999841	0.220973	1
ENSG00000074527	NTN4	157.488	0.500738	0.230655	2.17093	0.0299361	0.999841	0.171733	1
ENSG00000151422	FER	1484.36	0.36477	0.168412	2.16594	0.0303158	0.999841	0.258976	1
ENSG00000243172	NA	2690.92	0.527305	0.24366	2.1641	0.0304564	0.999841	0.117154	1
ENSG00000160223	ICOSLG	391.272	-0.52415	0.242552	-2.16098	0.0306969	0.999841	0.111791	1
ENSG00000136237	RAPGEF5	692.475	-0.516142	0.238921	-2.1603	0.0307493	0.999841	0.0257779	1
ENSG00000225026	AC091492.2	57.5844	0.505031	0.234009	2.15817	0.0309146	0.999841	0.224871	1
ENSG00000187010	RHD	57.2708	-0.530858	0.246221	-2.15602	0.0310822	0.999841	0.0685168	1
ENSG00000134240	HMGCS2	450.988	-0.471921	0.218892	-2.15595	0.0310876	0.999841	0.168967	1
ENSG00000245293	RP11-286E11.1	63.2571	0.499049	0.231694	2.15391	0.0312469	0.999841	0.190997	1
ENSG00000164056	SPRY1	135.862	-0.51961	0.241539	-2.15125	0.0314566	0.999841	0.0796577	1
ENSG00000139767	SRRM4	139.01	0.50415	0.234382	2.15097	0.0314786	0.999841	0.11749	1
ENSG00000164463	CREBRF	2161.46	0.483928	0.225058	2.15024	0.0315363	0.999841	0.197081	1
ENSG00000111912	NCOA7	211.289	0.471815	0.219451	2.14998	0.0315568	0.999841	0.116821	1
ENSG00000254840	RP11-574M7.1	88.9766	0.480439	0.223909	2.14569	0.0318981	0.999841	0.0708497	1
ENSG00000112559	MDFI	950.722	0.353092	0.164805	2.14249	0.0321543	0.999841	0.37328	1
ENSG00000110422	HIPK3	7866.87	0.480443	0.224699	2.13816	0.0325036	0.999841	0.109933	1
ENSG00000132849	INADL	497.531	0.515377	0.24109	2.13769	0.0325419	0.999841	0.127693	1
ENSG00000204520	MICA	57.9509	-0.509214	0.238337	-2.13653	0.0326365	0.999841	0.225792	1
ENSG00000107796	ACTA2	1541.59	-0.481088	0.225335	-2.13499	0.0327617	0.999841	0.0719505	1
ENSG00000232031	RP5-991C6.4	67.9877	0.525888	0.246467	2.13371	0.0328664	0.999841	0.201753	1
ENSG00000162512	SDC3	370.625	-0.492765	0.231022	-2.13298	0.0329263	0.999841	0.150418	1
ENSG00000261740	BOLA2B	68.7177	-0.495663	0.232529	-2.13161	0.0330387	0.999841	0.232811	1
ENSG00000108622	ICAM2	86.3566	-0.516331	0.242956	-2.1252	0.03357	0.999841	0.106628	1
ENSG00000169871	TRIM56	1253.58	0.447419	0.210625	2.12424	0.0336497	0.999841	0.189393	1
ENSG00000154736	ADAMTS5	905.35	0.518929	0.244386	2.1234	0.0337203	0.999841	0.04305	1
ENSG00000237781	RP11-54A4.2	97.2166	0.499828	0.235742	2.12023	0.0339863	0.999841	0.22788	1
