# Supplementary material for: RNA sequencing of chorionic villi from recurrent pregnancy loss patients reveals impaired function of basic nuclear and cellular machinery
Source: Sci Rep. 2016 Dec 8;6:38439. doi: 10.1038/srep38439 (PMC5143936; doi:10.1038/srep38439)
Supplement: Supplementary Dataset 7 [file srep38439-s8.xls]

## Sheet: Gene enricchment
Supplementary Data S7. Overrepresented functional categories among the differentially expressed genes in placental chorionic villi in RPL compared to ETP samples. Gene enrichment analysis was implemented in g:Profiler software[1]. The query included differentially expressed genes (Supplementary Table S3), annotated in ENSEMBL. Enrichment was tested for the functional categories defined in Gene On…
Term_ID	Term_type	Term_name	Term group	Term depth	corrected_pvalue	n_genes_in_catergory	n_genes_in_query	n_common_genes	%_genes_category	%_genes_query	genes_UP_expr_in_RPL	genes_DOWN_expr_in_RPL
		GENE ONTOLOGY
GO:0000786	CC	nucleosome	6	1	2.34e-53	106	83	34	0.321	0.41	NONE	HIST1H1D,HIST1H2BJ,HIST1H2BD,HIST1H1E,HIST1H2AC,HIST2H3D,HIST2H2AC,HIST2H2AB,HIST1H1B,HIST1H2BL,HIST1H1C,HIST1H2AI,HIST1H3J,HIST1H4J,HIST4H4,HIST2H2BF,HIST1H2BM,HIST1H2BG,HIST1H3G,HIST1H3B,HIST1H4F,HIST1H3E,HIST1H2AH,HIST1H4L,HIST1H2BH,HIST1H4I,HIST1H2AJ,HIST1H2BB,HIST1H4E,HIST1H2AE,HIST1H4D,HIST1H2BF,HIST1H3C,HIST1H3H
GO:0006334	BP	nucleosome assembly	4	1	3.27e-34	144	83	27	0.188	0.325	NONE	HIST1H1D,HIST1H2BJ,HIST1H2BD,HIST1H1E,HIST2H3D,HIST1H1B,HIST1H2BL,HIST1H1C,HIST1H3J,HIST1H4J,HIST4H4,HIST2H2BF,HIST1H2BM,HIST1H2BG,HIST1H3G,HIST1H3B,HIST1H4F,HIST1H3E,HIST1H4L,HIST1H2BH,HIST1H4I,HIST1H2BB,HIST1H4E,HIST1H4D,HIST1H2BF,HIST1H3C,HIST1H3H
GO:0046982	MF	protein heterodimerization activity	12	1	5.07e-25	483	83	31	0.064	0.373	ATF4	HIST1H2BJ,HIST1H2BD,HIST1H2AC,HIST2H3D,HIST2H2AC,HIST2H2AB,HIST1H2BL,HIST1H2AI,HIST1H3J,HIST1H4J,HIST4H4,HIST2H2BF,HIST1H2BM,HIST1H2BG,HIST1H3G,HIST1H3B,HIST1H4F,HIST1H3E,HIST1H2AH,HIST1H4L,HIST1H2BH,HIST1H4I,HIST1H2AJ,HIST1H2BB,HIST1H4E,HIST1H2AE,HIST1H4D,HIST1H2BF,HIST1H3C,HIST1H3H
GO:0005576	CC	extracellular region	18	1	7.36e-14	4527	83	56	0.012	0.675	CD74,CTSA,FTL,ICAM1,PLTP,MAPK3,PPP2CB,CDC37,SYNGR2,MDK,RAB35,C3,CAPNS1,NBL1,FRZB,GPX4,LRG1,FAM20C,LAMB3	HIST1H2BJ,HIST1H2BD,HIST1H1E,HIST1H2AC,HIST2H3D,HIST2H2AC,HIST2H2AB,HIST1H1B,HIST1H2BL,HIST1H2AI,HIST1H3J,HIST1H4J,HIST4H4,HIST2H2BF,MT-RNR2,MTRNR2L9,MTRNR2L8,MTRNR2L10,MTRNR2L3,MTRNR2L1,HIST1H2BM,HIST1H2BG,HIST1H3G,HIST1H3B,HIST1H4F,HIST1H3E,HIST1H2AH,HIST1H4L,HIST1H2BH,HIST1H4I,HIST1H2AJ,HIST1H4E,HIST1H2AE,HIST1H4D,HIST1H2BF,HIST1H3C,HIST1H3H
GO:0035574	BP	histone H4-K20 demethylation	9	1	6.46e-10	16	83	7	0.438	0.084	NONE	HIST1H4J,HIST4H4,HIST1H4F,HIST1H4L,HIST1H4I,HIST1H4E,HIST1H4D
GO:0035575	MF	histone demethylase activity (H4-K20 specific)	29	1	6.46e-10	16	83	7	0.438	0.084	NONE	HIST1H4J,HIST4H4,HIST1H4F,HIST1H4L,HIST1H4I,HIST1H4E,HIST1H4D
GO:0003677	MF	DNA binding	37	1	6.92e-10	2491	83	38	0.015	0.458	EGR1,ZFP36,ATF4,WBP2	HIST1H1D,HIST1H2BJ,HIST1H2BD,HIST1H1E,HIST1H2AC,HIST2H3D,HIST2H2AC,HIST2H2AB,HIST1H1B,HIST1H2BL,HIST1H1C,HIST1H2AI,HIST1H3J,HIST1H4J,HIST4H4,HIST2H2BF,HIST1H2BM,HIST1H2BG,HIST1H3G,HIST1H3B,HIST1H4F,HIST1H3E,HIST1H2AH,HIST1H4L,HIST1H2BH,HIST1H4I,HIST1H2AJ,HIST1H2BB,HIST1H4E,HIST1H2AE,HIST1H4D,HIST1H2BF,HIST1H3C,HIST1H3H
GO:0006303	BP	double-strand break repair via nonhomologous end joining	7	1	4.11e-05	67	83	7	0.104	0.084	NONE	HIST1H4J,HIST4H4,HIST1H4F,HIST1H4L,HIST1H4I,HIST1H4E,HIST1H4D
GO:0007264	BP	small GTPase mediated signal transduction	27	1	0.000229	942	83	18	0.019	0.217	MAPK3,PPP2CB,RAB35,ARL4C	HIST2H3D,HIST1H3J,HIST1H4J,HIST4H4,HIST1H3G,HIST1H3B,HIST1H4F,HIST1H3E,HIST1H4L,HIST1H4I,HIST1H4E,HIST1H4D,HIST1H3C,HIST1H3H
GO:0000724	BP	double-strand break repair via homologous recombination	24	1	0.0129	155	83	7	0.045	0.084	NONE	HIST1H4J,HIST4H4,HIST1H4F,HIST1H4L,HIST1H4I,HIST1H4E,HIST1H4D
GO:0098792	BP	xenophagy	14	1	0.0195	108	83	6	0.056	0.072	NONE	HIST1H3J,HIST1H3G,HIST1H3B,HIST1H3E,HIST1H3C,HIST1H3H
GO:0018130	BP	heterocycle biosynthetic process	40	1	0.0252	4378	83	37	0.008	0.446	ICAM1,PLTP,MAPK3,PDLIM1,MDK,EGR1,ZFP36,ATF4,WBP2,NBL1,ALDH4A1,C3AR1,	HIST1H1D,HIST1H1E,HIST1H2AC,HIST2H3D,HIST2H2AC,HIST2H2AB,HIST1H1B,HIST1H1C,HIST1H2AI,HIST1H3J,HIST1H4J,HIST4H4,HIST1H3G,HIST1H3B,HIST1H4F,HIST1H3E,HIST1H2AH,HIST1H4L,HIST1H4I,HIST1H2AJ,HIST1H4E,HIST1H2AE,HIST1H4D,HIST1H3C,HIST1H3H
GO:0031490	MF	chromatin DNA binding	33	1	0.0278	67	83	5	0.075	0.06	WBP2	HIST1H1D,HIST1H1E,HIST1H1B,HIST1H1C
GO:0006950	BP	response to stress	23	1	0.0423	4101	83	35	0.009	0.422	CD74,ICAM1,MAPK3,PPP2CB,CDC37,PDLIM1,MDK,EGR1,C3,ZFP36,ATF4,NINJ1,PI4K2A,TMUB1,GPX4,C3AR1,GRINA	HIST1H2BJ,HNRNPA0,HIST2H3D,HIST1H3J,HIST1H4J,HIST4H4,HIST1H2BG,HIST1H3G,HIST1H3B,HIST1H4F,HIST1H3E,HIST1H4L,HIST1H4I,HIST1H4E,HIST1H4D,HIST1H2BF,HIST1H3C,HIST1H3H
GO:0002230	BP	positive regulation of defense response to virus by host	35	1	0.0451	125	83	6	0.048	0.072	NONE	HIST1H3J,HIST1H3G,HIST1H3B,HIST1H3E,HIST1H3C,HIST1H3H
		REACTOME
REAC:3214815	rea	HDACs deacetylate histones	1	1	5.54e-43	94	58	30	0.319	0.517	NONE	HIST1H2BJ,HIST1H2BD,HIST1H2AC,HIST2H3D,HIST2H2AC,HIST2H2AB,HIST1H2BL,HIST1H2AI,HIST1H3J,HIST1H4J,HIST4H4,HIST2H2BF,HIST1H2BM,HIST1H2BG,HIST1H3G,HIST1H3B,HIST1H4F,HIST1H3E,HIST1H2AH,HIST1H4L,HIST1H2BH,HIST1H4I,HIST1H2AJ,HIST1H2BB,HIST1H4E,HIST1H2AE,HIST1H4D,HIST1H2BF,HIST1H3C,HIST1H3H
REAC:73728	rea	RNA Polymerase I Promoter Opening	13	1	6.95e-43	61	58	27	0.443	0.466	MAPK3	HIST1H2BJ,HIST1H2BD,HIST1H2AC,HIST2H3D,HIST2H2AC,HIST1H2BL,HIST1H3J,HIST1H4J,HIST4H4,HIST1H2BM,HIST1H2BG,HIST1H3G,HIST1H3B,HIST1H4F,HIST1H3E,HIST1H4L,HIST1H2BH,HIST1H4I,HIST1H2AJ,HIST1H2BB,HIST1H4E,HIST1H2AE,HIST1H4D,HIST1H2BF,HIST1H3C,HIST1H3H
REAC:5625886	rea	Activated PKN1 stimulates transcription of AR (androgen receptor) regulated genes KLK2 and KLK3	28	1	1.91e-39	66	58	26	0.394	0.448	NONE	HIST1H2BJ,HIST1H2BD,HIST1H2AC,HIST2H3D,HIST2H2AC,HIST1H2BL,HIST1H3J,HIST1H4J,HIST4H4,HIST1H2BM,HIST1H2BG,HIST1H3G,HIST1H3B,HIST1H4F,HIST1H3E,HIST1H4L,HIST1H2BH,HIST1H4I,HIST1H2AJ,HIST1H2BB,HIST1H4E,HIST1H2AE,HIST1H4D,HIST1H2BF,HIST1H3C,HIST1H3H
REAC:2299718	rea	Condensation of Prophase Chromosomes	3	1	3.12e-38	72	58	26	0.361	0.448	NONE	HIST1H2BJ,HIST1H2BD,HIST1H2AC,HIST2H3D,HIST2H2AC,HIST1H2BL,HIST1H3J,HIST1H4J,HIST4H4,HIST1H2BM,HIST1H2BG,HIST1H3G,HIST1H3B,HIST1H4F,HIST1H3E,HIST1H4L,HIST1H2BH,HIST1H4I,HIST1H2AJ,HIST1H2BB,HIST1H4E,HIST1H2AE,HIST1H4D,HIST1H2BF,HIST1H3C,HIST1H3H
REAC:2559582	rea	Senescence-Associated Secretory Phenotype (SASP)	15	1	7.83e-35	108	58	27	0.25	0.466	MAPK3	HIST1H2BJ,HIST1H2BD,HIST1H2AC,HIST2H3D,HIST2H2AC,HIST1H2BL,HIST1H3J,HIST1H4J,HIST4H4,HIST1H2BM,HIST1H2BG,HIST1H3G,HIST1H3B,HIST1H4F,HIST1H3E,HIST1H4L,HIST1H2BH,HIST1H4I,HIST1H2AJ,HIST1H2BB,HIST1H4E,HIST1H2AE,HIST1H4D,HIST1H2BF,HIST1H3C,HIST1H3H
REAC:977225	rea	Amyloid fiber formation	19	1	5.3e-34	99	58	26	0.263	0.448	NONE	HIST1H2BJ,HIST1H2BD,HIST1H2AC,HIST2H3D,HIST2H2AC,HIST1H2BL,HIST1H3J,HIST1H4J,HIST4H4,HIST1H2BM,HIST1H2BG,HIST1H3G,HIST1H3B,HIST1H4F,HIST1H3E,HIST1H4L,HIST1H2BH,HIST1H4I,HIST1H2AJ,HIST1H2BB,HIST1H4E,HIST1H2AE,HIST1H4D,HIST1H2BF,HIST1H3C,HIST1H3H
REAC:5619507	rea	Activation of HOX genes during differentiation	10	1	1.84e-31	121	58	26	0.215	0.448	NONE	HIST1H2BJ,HIST1H2BD,HIST1H2AC,HIST2H3D,HIST2H2AC,HIST1H2BL,HIST1H3J,HIST1H4J,HIST4H4,HIST1H2BM,HIST1H2BG,HIST1H3G,HIST1H3B,HIST1H4F,HIST1H3E,HIST1H4L,HIST1H2BH,HIST1H4I,HIST1H2AJ,HIST1H2BB,HIST1H4E,HIST1H2AE,HIST1H4D,HIST1H2BF,HIST1H3C,HIST1H3H
REAC:5693571	rea	Nonhomologous End-Joining (NHEJ)	32	1	4.91e-17	69	58	15	0.217	0.259	NONE	HIST1H2BJ,HIST1H2BD,HIST1H2BL,HIST1H4J,HIST4H4,HIST1H2BM,HIST1H2BG,HIST1H4F,HIST1H4L,HIST1H2BH,HIST1H4I,HIST1H2BB,HIST1H4E,HIST1H4D,HIST1H2BF
REAC:140342	rea	Apoptosis induced DNA fragmentation	36	1	0.00039	13	58	4	0.308	0.069	NONE	HIST1H1D,HIST1H1E,HIST1H1B,HIST1H1C
REAC:983231	rea	Factors involved in megakaryocyte development and platelet production	31	1	0.0114	139	58	7	0.05	0.121	NONE	HIST2H3D,HIST1H3J,HIST1H3G,HIST1H3B,HIST1H3E,HIST1H3C,HIST1H3H
		TRANSFAC
TF:M00919_1	tf	Factor: E2F; motif: NCSCGCSAAAN; match class: 1	16	1	5.31e-06	500	102	15	0.03	0.147	CAPNS1,WBP2,ARL4C	HIST1H2BJ,HIST1H2AC,HIST2H3D,HIST1H1B,HIST1H2BL,HIST1H2AI,HIST1H3J,HIST2H2BF,HIST1H2BM,HIST1H2AH,HIST1H2AJ,HIST1H3H
TF:M00516_0	tf	Factor: E2F; motif: TTTSGCGCGMNR; match class: 0	17	1	1.33e-05	455	102	14	0.031	0.137	ARL4C	HIST1H1D,HIST1H2BJ,HIST1H2AC,HIST2H3D,HIST1H1B,HIST1H2BL,HIST1H2AI,HIST1H3J,HIST2H2BF,HIST1H2BM,HIST1H2AH,HIST1H2AJ,HIST1H3H
TF:M00939_1	tf	Factor: E2F; motif: TTTSGCGSG; match class: 1	22	1	3.34e-05	574	102	15	0.026	0.147	CAPNS1,WBP2,ARL4C	HIST1H2BJ,HIST1H2AC,HIST2H3D,HIST1H1B,HIST1H2BL,HIST1H2AI,HIST1H3J,HIST2H2BF,HIST1H2BM,HIST1H2AH,HIST1H2AJ,HIST1H3H
TF:M00918_1	tf	Factor: E2F; motif: TTTSGCGSG; match class: 1	39	1	0.000118	458	102	13	0.028	0.127	CAPNS1,WBP2,ARL4C	HIST1H2BJ,HIST1H2AC,HIST1H1B,HIST1H2BL,HIST1H2AI,HIST1H3J,HIST1H2BM,HIST1H2AH,HIST1H2AJ,HIST1H3H
TF:M00738_0	tf	Factor: E2F-4:DP-1; motif: TTTSGCGC; match class: 0	26	1	0.000401	2745	102	31	0.011	0.304	CDC37,PDLIM1,ZFP36,WBP2,TMUB1,ARL4C,	HIST1H1D,HIST1H2BJ,HNRNPA0,HIST1H2AC,HIST2H3D,HIST1H1B,HIST1H2BL,HIST1H2AI,HIST1H3J,HIST1H4J,RNU5E-1,SNORA5C,RN7SK,HIST2H2BF,SNORA5A,SNORA49,SNORA84,RNU4ATAC,HIST1H2BM,HIST1H2AH,HIST1H2BH,HIST1H2AJ,HIST1H2BB,HIST1H3C,HIST1H3H
TF:M00920_1	tf	Factor: E2F; motif: NKCGCGCSAAAN; match class: 1	11	1	0.000839	544	102	13	0.024	0.127	WBP2,ARL4C	HIST1H2BJ,HIST2H3D,HIST1H1B,HIST1H2BL,HIST1H2AI,HIST1H3J,HIST2H2BF,HIST1H2BM,HIST1H2AH,HIST1H2AJ,HIST1H3H
TF:M00209_0	tf	Factor: NF-Y; motif: NCTGATTGGYTASY; match class: 0	30	1	0.000953	1437	102	21	0.015	0.206	PI4K2A,C1ORF122	HIST1H1D,HIST1H2BJ,HIST1H2AC,HIST2H2AC,HIST2H2AB,HIST1H1B,HIST1H2BL,HIST1H2AI,HIST1H3J,SNORA38B,HIST1H2BM,HIST1H2BG,HIST1H3G,HIST1H3E,HIST1H2AJ,HIST1H4E,HIST1H2AE,HIST1H2BF,HIST1H3H
TF:M00210_0	tf	Factor: OCT-x; motif: CTNATTTGCATAY; match class: 0	25	1	0.00126	1725	102	23	0.013	0.225	EGR1	HIST1H2BJ,HIST1H2BD,HIST1H2AC,HIST2H3D,HIST2H2AC,HIST2H2AB,HIST1H1B,HIST1H3J,RNU5E-1,RNU4-1,RNU4-2,HIST2H2BF,HIST1H2BM,HIST1H2BG,HIST1H3G,HIST1H3B,HIST1H2AH,HIST1H2BH,HIST1H2AJ,HIST1H2AE,HIST1H2BF,HIST1H3C
TF:M00740_0	tf	Factor: Rb:E2F-1:DP-1; motif: TTTSGCGC; match class: 0	2	1	0.00147	3558	102	35	0.01	0.343	CDC37,PDLIM1,ZFP36,WBP2,ARL4C,TMUB1	HIST1H1D,HIST1H2BJ,HNRNPA0,HIST1H2AC,HIST2H3D,HIST2H2AC,HIST2H2AB,HIST1H1B,HIST1H2BL,HIST1H2AI,HIST1H3J,HIST1H4J,RNU5E-1,SNORA5C,RN7SK,HIST2H2BF,SNORA5A,SNORA49,SNORA84,MTRNR2L10,RNU4ATAC,HIST1H2BM,HIST1H3E,HIST1H2AH,HIST1H2BH,HIST1H2AJ,HIST1H2BB,HIST1H3C,HIST1H3H
TF:M00428_0	tf	Factor: E2F-1; motif: NKTSSCGC; match class: 0	5	1	0.00218	8854	102	62	0.007	0.608	CD74,CTSA,ICAM1,PDLIM1,SYNGR2,MDK,RAB35,EGR1,PIGT,ZFP36,ATF4,NINJ1,WBP2,SLC16A2,PI4K2A,TMUB1,GPX4,PRELID1,FAM20C,GRINA,PHLDA2,ARL4C,	HIST1H1D,HIST1H2BJ,HIST1H2BD,HIST1H1E,HNRNPA0,HIST1H2AC,HIST2H3D,HIST2H2AC,HIST2H2AB,HIST1H1B,HIST1H2BL,HIST1H2AI,HIST1H3J,HIST1H4J,HIST4H4,RNU4-1,RNU4-2,HIST2H2BF,RNU1-1,SNORA49,SNORA84,SCARNA5,MTRNR2L10,SSTR5-AS1,RNU4ATAC,HIST1H2BM,HIST1H3G,HIST1H3B,HIST1H4F,HIST1H3E,HIST1H2AH,HIST1H4L,HIST1H2BH,HIST1H4I,HIST1H2AJ,HIST1H2BB,HIST1H4D,HIST1H2BF,HIST1H3C,HIST1H3H
TF:M04069_0	tf	Factor: POU1F1; motif: AWTATGCWAATKAG; match class: 0	21	1	0.0106	794	102	14	0.018	0.137	NONE	HIST1H2BJ,HIST1H2AC,HIST2H2AC,HIST2H2AB,HIST1H1B,RNU4-1,RNU4-2,HIST1H2BM,HIST1H3G,HIST1H2BH,HIST1H4I,HIST1H2AJ,HIST1H2BF,HIST1H3C
TF:M00431_0	tf	Factor: E2F-1; motif: TTTSGCGS; match class: 0	20	1	0.0232	5677	102	44	0.008	0.431	CDC37,PDLIM1,MDK,EGR1,WBP2,PI4K2A,TMUB1,GRINA,ARL4C,PHLDA2	HIST1H1D,HIST1H2BJ,HIST1H2BD,HIST1H1E,HNRNPA0,HIST1H2AC,HIST2H3D,HIST2H2AC,HIST2H2AB,HIST1H1B,HIST1H2BL,HIST1H2AI,HIST1H3J,HIST4H4,RNU4-1,RNU4-2,HIST2H2BF,RNU1-1,SNORA34,SCARNA5,SCARNA13,SSTR5-AS1,RNU4ATAC,HIST1H2BM,HIST1H3G,HIST1H3B,HIST1H4F,HIST1H2AH,HIST1H2BH,HIST1H2AJ,HIST1H2BB,HIST1H4D,HIST1H3C,HIST1H3H
TF:M07380_0	tf	Factor: E2F-4; motif: NTTTCSCGCC; match class: 0	38	1	0.028	3872	102	34	0.009	0.333	MAPK3,CDC37,SYNGR2,RAB35,EGR1,NINJ1,WBP2,TMUB1,	HIST1H2BJ,HIST1H2BD,HIST1H1E,HNRNPA0,HIST2H2AC,HIST2H2AB,HIST1H1B,HIST1H2BL,HIST1H2AI,HIST1H3J,HIST1H4J,RNU4-1,RNU4-2,RNU1-1,SNORA37,SSTR5-AS1,HIST1H2BM,HIST1H4F,HIST1H2AH,HIST1H4L,HIST1H2BH,HIST1H4I,HIST1H2AJ,HIST1H4E,HIST1H4D,HIST1H3H
TF:M00050_1	tf	Factor: E2F; motif: TTTSGCGC; match class: 1	34	1	0.0384	1139	102	16	0.014	0.157	CDC37,WBP2,NBL1,	HIST1H2BJ,HIST2H3D,HIST1H1B,HIST1H3J,HIST1H4J,HIST2H2BF,RNU4ATAC,HIST1H2AH,HIST1H4L,HIST1H2BH,HIST1H4I,HIST1H2BB,HIST1H3C
TF:M00927_0	tf	Factor: AP-4; motif: RNCAGCTGC; match class: 0	8	1	0.0466	6826	102	49	0.007	0.48	CTSA,FTL,SLC7A4,PLTP,EGR1,RHBDF2,NINJ1,WBP2,NRSN1,ALDH4A1,LAPTM5,TMUB1,PRELID1,LRG1,FAM20C,GRINA,	HIST1H1D,HNRNPA0,HIST1H2AC,HIST2H3D,HIST2H2AC,HIST2H2AB,HIST1H1B,HIST1H2BL,ARL4C,HIST1H2AI,HIST1H3J,HIST1H4J,HIST4H4,C1ORF122,RNU5E-1,HIST2H2BF,SNORA54,SNORA37,SNORA49,SCARNA13,MTRNR2L8,SSTR5-AS1,RNU4ATAC,HIST1H2BG,HIST1H3G,HIST1H3B,HIST1H4L,HIST1H2BH,HIST1H2BB,HIST1H2AE,HIST1H2BF,HIST1H3C,HIST1H3H
1. Reimand J, Kull M, Peterson H, Hansen J, Vilo J: G:Profiler-a web-based toolset for functional profiling of gene lists from large-scale experiments. Nucleic Acids Res 2007, 35 (http://biit.cs.ut.ee/gprofiler/)
